# Supplementary material for: DNMBP-AS1/hsa-miR-30a-5p/PGC1α axis suppresses tumor progression of colorectal cancer by inhibiting PKM2-mediated Warburg effect and enhance anti-PD-1 therapy efficacy
Source: Cell Death Discov. 2025 Jul 2;11:299. doi: 10.1038/s41420-025-02561-2 (PMC12222716; doi:10.1038/s41420-025-02561-2)
Supplement: Supplementary file 3 — Supplementary Data File 1 [file 41420_2025_2561_MOESM3_ESM.xls]

Gene ID	Gene Name	Pos.	Count (C1)	TPM (C1)	FPKM (C1)	Count (C2)	TPM (C2)	FPKM (C2)	Count (C3)	TPM (C3)	FPKM (C3)	Count (OE1)	TPM (OE1)	FPKM (OE1)	Count (OE2)	TPM (OE2)	FPKM (OE2)	Count (OE3)	TPM (OE3)	FPKM (OE3)
ENSG00000124209	RAB22A	20[+]58309696-58367507	2317	12.787272	5.661616	2958	14.235176	6.368589	2388	13.881109	6.052305	2282	10.722834	4.914574	1705	11.046094	4.907157	1490	10.651533	4.691754
ENSG00000064703	DDX20	1[+]111755245-111768016	1094	12.422932	5.500302	1181	11.65277	5.213262	1179	14.118629	6.155865	1333	12.957118	5.938609	1144	15.247646	6.77367	868	12.789837	5.633627
ENSG00000230873	STMND1	6[+]17102258-17131372	0	0.0	0.0	0	0.0	0.0	0	0.0	0.0	0	0.0	0.0	0	0.0	0.0	0	0.0	0.0
ENSG00000124208	TMEM189-UBE2V1	20[-]50081124-50153637	184	3.194757	1.414491	66	1.001211	0.447926	65	1.178045	0.51364	139	2.057036	0.942797	737	15.038161	6.680607	846	19.066761	8.398466
ENSG00000164938	TP53INP1	8[-]94925972-94949411	152	1.288672	0.570565	192	1.414906	0.633006	113	1.003103	0.437363	156	1.121718	0.514115	72	0.708847	0.314901	112	1.224447	0.539341
ENSG00000243772	KIR2DL3	19[+]54738515-54753052	0	0.0	0.0	0	0.0	0.0	0	0.0	0.0	0	0.0	0.0	0	0.0	0.0	0	0.0	0.0
ENSG00000160161	CILP2	19[+]19538248-19546659	40	0.439165	0.194442	57	0.553944	0.247826	43	0.510493	0.22258	23	0.219226	0.100478	19	0.246948	0.109705	9	0.120484	0.05307
ENSG00000111837	MAK	6[-]10762723-10838555	31	0.373685	0.16545	35	0.362392	0.162129	23	0.286143	0.124761	20	0.201644	0.092419	17	0.223448	0.099265	18	0.262333	0.115552
ENSG00000110514	MADD	11[+]47269161-47330031	4674	42.857262	18.975224	4846	38.616554	17.276428	4486	45.987671	20.051092	5295	43.634727	19.999016	4452	50.064552	22.240856	4281	52.923557	23.311602
ENSG00000247077	PGAM5	12[+]132710819-132722734	4421	78.132004	34.593254	3743	58.37788	26.117327	4836	88.855438	38.741875	7438	109.575302	50.221424	5382	110.265999	48.984966	5070	115.767426	50.992863
ENSG00000198721	ECI2	6[-]4115689-4135597	2390	82.619102	36.579937	2518	73.740364	32.990253	1842	67.459267	29.412928	3056	90.323441	41.397755	2103	84.902428	37.717361	2052	92.672722	40.820183
ENSG00000076864	RAP1GAP	1[-]21596215-21669363	953	14.396193	6.373971	1232	15.822034	7.078524	1013	16.53705	7.210321	792	10.327704	4.733476	653	12.008265	5.334595	535	11.037506	4.861765
ENSG00000086015	MAST2	1[+]45803613-46036124	5911	50.837639	22.50857	6711	50.149799	22.436214	5792	52.199619	22.759565	5781	43.078392	19.74403	4739	47.853748	21.258722	4552	50.378941	22.190756
ENSG00000121577	POPDC2	3[-]119636457-119660883	16	0.381297	0.168821	16	0.327518	0.146526	3	0.061019	0.026605	3	0.041693	0.019109	5	0.130914	0.058158	1	0.000232	0.000102
ENSG00000255072	PIGY	4[-]88521573-88521789	2	0.334828	0.148247	2	0.24651	0.110285	2	0.314381	0.137073	2	0.257558	0.118046	2	0.384437	0.170783	2	0.376732	0.165942
ENSG00000102125	TAZ	X[+]154411541-154421726	594	17.453558	7.727632	426	11.506575	5.147857	639	20.074076	8.752501	629	16.038261	7.350783	512	17.811031	7.912437	507	19.431103	8.558949
ENSG00000112499	SLC22A2	6[-]160216762-160277638	0	0.0	0.0	0	0.0	0.0	0	0.0	0.0	0	0.0	0.0	0	0.0	0.0	0	0.0	0.0
ENSG00000168032	ENTPD3	3[+]40387156-40428619	27	0.451288	0.19981	33	0.488586	0.218586	24	0.421901	0.183953	2	0.026092	0.011958	9	0.171071	0.075997	5	0.109895	0.048406
ENSG00000167747	C19orf48	19[-]50797704-50804929	3918	124.790298	55.251408	4739	130.616119	58.435555	4117	138.185959	60.250481	4980	137.946655	63.2248	3416	129.485672	57.523182	3332	135.615158	59.735329
ENSG00000167741	GGT6	17[-]4556927-4560818	0	0.0	0.0	3	0.043048	0.019259	4	0.071821	0.031315	0	0.0	0.0	0	0.0	0.0	2	0.045642	0.020104
ENSG00000167740	CYB5D2	17[+]4143168-4187310	567	18.285969	8.096186	687	18.041508	8.071481	553	17.84366	7.780017	523	13.981986	6.408334	340	12.694825	5.639595	371	14.944074	6.582518
ENSG00000168038	ULK4	3[-]41246607-41962430	361	4.91812	2.177517	455	5.487582	2.455056	346	4.79714	2.091602	463	7.376248	3.38074	369	7.820945	3.474405	298	5.826787	2.566564
ENSG00000188191	PRKAR1B	7[-]549197-727650	2791	67.146019	29.72917	3044	65.298302	29.213409	2776	70.83548	30.884989	4075	89.980049	41.240368	2915	83.315811	37.012516	2705	94.4599	41.607395
ENSG00000167749	KLK4	19[-]50906352-50910738	9	0.402609	0.178257	11	0.349437	0.156333	14	0.526876	0.229723	0	0.0	0.0	2	0.083365	0.037035	0	0.0	0.0
ENSG00000167748	KLK1	19[-]50819148-50823787	467	25.508625	11.294045	468	22.043871	9.862074	382	21.967203	9.577924	316	14.562652	6.67447	250	15.833167	7.033783	232	16.283937	7.172698
ENSG00000240764	PCDHGC5	5[+]141489121-141512979	7	0.106947	0.047351	4	0.060173	0.02692	13	0.235278	0.102584	9	0.126715	0.058077	0	0.0	0.0	8	0.179397	0.07902
ENSG00000148053	NTRK2	9[+]84668551-85027070	714	5.160564	2.28486	865	5.145524	2.302025	689	4.963506	2.164139	661	3.842679	1.761207	530	4.474176	1.987624	436	4.059244	1.788003
ENSG00000124201	ZNFX1	20[-]49237946-49278426	3962	27.408438	12.135196	4306	29.386436	13.147019	1411	10.567968	4.607741	3562	21.26737	9.74743	3040	23.702578	10.529718	1485	13.126196	5.781785
ENSG00000211769	TRBJ2-5	7[+]142797119-142797166	8	7.125678	3.154922	8	6.359772	2.84526	5	5.344524	2.330267	12	10.047632	4.60511	8	9.201805	4.087843	7	8.028855	3.536525
ENSG00000211768	TRBJ2-4	7[+]142796998-142797047	5	4.653937	2.060549	10	8.485256	3.796167	8	7.635674	3.329232	11	9.043208	4.144755	10	11.004734	4.888783	10	12.614854	5.556551
ENSG00000108784	NAGLU	17[+]42536172-42544449	688	16.449636	7.283143	504	12.381735	5.53939	699	17.407301	7.58976	752	16.324566	7.482005	550	16.859615	7.489776	733	26.911839	11.854041
ENSG00000084676	NCOA1	2[+]24491932-24770702	1601	11.171584	4.946263	1474	8.942323	4.000652	1258	9.325717	4.066108	1477	8.752024	4.011297	1433	11.686009	5.191435	1333	12.055704	5.310258
ENSG00000087494	PTHLH	12[-]27958084-27972705	96	3.820933	1.691734	137	4.431003	1.982359	121	4.424819	1.929266	89	2.896256	1.327435	56	2.43476	1.081626	89	4.07229	1.793749
ENSG00000087495	PHACTR3	20[+]59577509-59847711	202	3.543132	1.568736	254	3.901129	1.745302	183	3.393177	1.47946	131	1.954126	0.895631	59	1.211629	0.538258	64	1.446526	0.637161
ENSG00000211765	TRBJ2-2	7[+]142796560-142796610	7	6.219001	2.753487	8	6.596228	2.951046	8	7.485954	3.263952	17	13.357375	6.122058	8	8.322908	3.697399	10	11.606178	5.112252
ENSG00000211764	TRBJ2-1	7[+]142796365-142796414	6	5.33609	2.362575	10	7.740155	3.462821	13	12.712691	5.542863	18	14.547298	6.667433	17	18.812855	8.35749	13	15.365834	6.768294
ENSG00000219545	UMAD1	7[+]7640752-7968020	472	14.482388	6.412136	224	9.415207	4.212213	211	6.820463	2.973791	289	8.820677	4.042763	182	11.611822	5.158478	190	8.684903	3.825499
ENSG00000169740	ZNF32	10[-]43643859-43648856	654	27.327244	12.099246	801	29.192099	13.060075	530	23.405718	10.205132	535	18.821148	8.626259	391	19.162882	8.512988	379	20.506603	9.032683
ENSG00000261609	GAN	16[+]81314952-81390884	1877	5.890586	2.608081	2174	5.950927	2.662349	1865	6.164073	2.687598	1635	4.367812	2.00189	1475	5.434872	2.414407	1397	5.681175	2.502426
ENSG00000169744	LDB2	4[-]16501541-16898809	0	0.0	0.0	0	0.0	0.0	0	0.0	0.0	0	0.0	0.0	0	0.0	0.0	0	0.0	0.0
ENSG00000124205	EDN3	20[+]59300427-59325992	0	0.0	0.0	0	0.0	0.0	8	0.144925	0.063189	0	0.0	0.0	0	0.0	0.0	2	0.046673	0.020559
ENSG00000181885	CLDN7	17[-]7259903-7263983	686	38.391842	16.99814	814	38.577747	17.259066	803	44.205135	19.273888	520	23.854084	10.932992	386	28.940023	12.856421	359	23.689747	10.434784
ENSG00000135905	DOCK10	2[-]224765090-225042445	2	0.013122	0.00581	0	0.0	0.0	0	0.0	0.0	2	0.011172	0.00512	0	0.0	0.0	0	0.0	0.0
ENSG00000178573	MAF	16[-]79585843-79600714	5	0.036001	0.015939	9	0.058139	0.026011	10	0.071795	0.031304	5	0.031672	0.014516	11	0.094692	0.042066	0	0.0	0.0
ENSG00000161202	DVL3	3[+]184155388-184173610	6025	56.979343	25.227831	6642	54.54237	24.401381	6209	60.866505	26.538412	5813	46.876923	21.485003	5175	57.344059	25.47473	4906	60.278152	26.55113
ENSG00000168298	HIST1H1E	6[+]26156354-26157107	10	0.586372	0.259618	7	0.349925	0.156551	14	0.926739	0.404068	6	0.320719	0.146994	8	0.59572	0.264645	8	0.58946	0.259643
ENSG00000059804	SLC2A3	12[-]7919230-7936275	7153	88.526901	39.195637	7623	81.82206	36.605873	7542	98.471573	42.934608	4700	49.691139	22.774837	3151	45.786674	20.340437	3782	60.777447	26.771057
ENSG00000069482	GAL	11[+]68684475-68691175	2402	141.419128	62.613884	2982	153.146744	68.515388	2598	161.114563	70.247589	6101	305.850098	140.179642	3810	263.44632	117.034332	3448	263.085236	115.882942
ENSG00000183255	PTTG1IP	21[-]44849585-44873903	16019	286.584045	126.88623	17642	273.719574	122.457733	15902	298.898346	130.322723	3807	57.471371	26.340734	9324	193.025253	85.750229	8765	202.165237	89.049095
ENSG00000168291	PDHB	3[-]58427630-58433857	1673	54.478107	24.120398	1888	52.98362	23.70402	1459	49.174416	21.440544	3137	84.493172	38.725582	1968	74.797737	33.22842	1828	74.773781	32.936115
ENSG00000175707	KDF1	1[-]26949562-26960406	761	20.321621	8.997478	790	18.401297	8.232445	833	23.439638	10.21992	774	17.721544	8.122279	534	16.737518	7.435536	501	17.342361	7.638908
ENSG00000105879	CBLL1	7[+]107743697-107761667	1322	17.409222	7.708002	861	9.930456	4.442726	786	11.536481	5.030023	1061	12.54107	5.747923	867	20.578505	9.14187	487	9.857474	4.341989
ENSG00000204227	RING1	6[+]33208495-33212722	1801	49.346104	21.848186	2069	49.42379	22.11141	1887	54.449608	23.740583	2529	58.992363	27.037848	1841	59.211807	26.304468	1697	60.224251	26.527388
ENSG00000120903	CHRNA2	8[-]27459761-27479883	0	0.0	0.0	2	0.020508	0.009175	0	0.0	0.0	0	0.0	0.0	0	0.0	0.0	0	0.0	0.0
ENSG00000175701	LINC00116	2[-]110211529-110245420	457	48.355473	21.409578	589	47.262405	21.144442	430	49.320305	21.504156	919	82.945107	38.01606	480	59.572872	26.464867	499	69.668625	30.687416
ENSG00000204673	AKT1S1	19[-]49869033-49878459	1873	36.188061	16.022408	2056	40.102608	17.941263	2095	35.730518	15.578869	2511	48.319843	22.146334	2145	56.660538	25.17108	2063	42.182938	18.580608
ENSG00000111832	RWDD1	6[+]116571367-116597675	1988	32.809216	14.526412	2707	41.095863	18.38563	1779	32.126293	14.007391	2851	47.443588	21.74472	1852	43.952229	19.525496	1693	41.334015	18.206676
ENSG00000105877	DNAH11	7[+]21543215-21901839	56	0.188384	0.083408	67	0.196936	0.088106	50	0.177079	0.077208	44	0.125656	0.057592	36	0.142425	0.063271	36	0.155083	0.068311
ENSG00000105875	WDR91	7[-]135183839-135211534	626	6.526895	2.889809	736	6.704547	2.999507	623	6.858456	2.990356	908	8.074026	3.700552	659	8.084009	3.591269	570	7.71863	3.399878
ENSG00000135074	ADAM19	5[-]157395534-157575775	8094	61.222637	27.106567	8776	57.852207	25.882149	7778	61.756947	26.926657	7497	48.584797	22.267769	6381	56.52552	25.111099	5536	54.931576	24.196087
ENSG00000119138	KLF9	9[-]70384597-70414624	278	2.5639	1.135177	327	2.631412	1.177251	252	2.452925	1.0695	189	1.481162	0.678858	130	1.408566	0.625746	99	1.175645	0.517844
ENSG00000135077	HAVCR2	5[-]157085832-157142869	6	0.098579	0.043646	7	0.099029	0.044304	10	0.172453	0.075191	4	0.055924	0.025632	2	0.023397	0.010394	0	0.0	0.0
ENSG00000131023	LATS1	6[-]149658153-149718256	2050	15.825265	7.006699	2466	15.633013	6.993959	2072	16.492975	7.191104	1924	12.036252	5.516551	1485	13.778584	6.121048	1430	14.332568	6.313164
ENSG00000065600	TMEM206	1[-]212363931-212414901	685	13.279739	5.879658	774	13.276006	5.939472	661	13.471303	5.873625	780	12.871668	5.899444	528	11.986519	5.324935	437	11.220106	4.942196
ENSG00000057294	PKP2	12[-]32790745-32896840	5115	57.975563	25.668911	5483	55.211887	24.700912	5019	59.970707	26.14784	4056	39.988747	18.327959	3546	48.31834	21.465115	3293	48.872704	21.527294
ENSG00000112144	ICK	6[-]53001279-53061802	3494	27.361347	12.114347	3995	27.290539	12.20935	3306	27.268257	11.889237	3421	22.810307	10.4546	2775	25.513445	11.334184	2300	23.341145	10.281234
ENSG00000131759	RARA	17[+]40309192-40357643	1482	28.813215	12.757167	1732	32.696285	14.627794	1629	35.495415	15.476361	854	13.746818	6.30055	698	16.051027	7.130567	702	17.568506	7.73852
ENSG00000142279	WTIP	19[+]34481638-34512304	161	0.562389	0.249	193	0.588616	0.263337	202	0.764529	0.333343	163	0.957439	0.438821	88	0.361574	0.160627	75	0.363498	0.160112
ENSG00000146083	RNF44	5[-]176526697-176538025	3582	57.395203	25.411957	4175	56.379353	25.223217	4107	71.142448	31.018833	3650	51.955338	23.81258	2553	45.815205	20.353111	2623	55.078972	24.261009
ENSG00000136250	AOAH	7[-]36512949-36724549	19	0.368209	0.163026	35	0.609201	0.272547	23	0.476297	0.207671	41	0.700129	0.320889	9	0.211355	0.093893	30	0.759631	0.3346
ENSG00000149792	MRPL49	11[+]65122311-65127371	2392	66.541298	29.461424	2738	95.591232	42.76598	2437	70.51297	30.74437	2638	67.17276	30.787153	2611	76.058304	33.788414	1995	65.198792	28.718561
ENSG00000149021	SCGB1A1	11[+]62405103-62423195	0	0.0	0.0	0	0.0	0.0	0	0.0	0.0	0	0.0	0.0	0	0.0	0.0	0	0.0	0.0
ENSG00000146085	MUT	6[-]49430360-49463191	1185	15.154966	6.709922	1399	15.611104	6.984157	994	13.389168	5.837814	1286	14.005401	6.419066	883	13.26961	5.894939	772	12.786572	5.632189
ENSG00000132591	ERAL1	17[+]28854938-28861067	1226	31.566151	13.976039	1695	39.960457	17.877666	1226	34.627136	15.097783	1793	41.979691	19.240465	1425	43.889297	19.49754	1354	47.91708	21.106361
ENSG00000102471	NDFIP2	13[+]79481124-79556075	3904	59.85569	26.501347	3883	41.137676	18.404335	3424	47.354065	20.646852	3562	48.053017	22.024038	2034	26.05689	11.575607	2140	41.237831	18.164309
ENSG00000149798	CDC42EP2	11[+]65314818-65322429	443	10.457795	4.63023	480	9.893791	4.426323	471	11.873654	5.177034	358	7.30489	3.348035	310	8.595638	3.818558	306	9.409426	4.144634
ENSG00000177700	POLR2L	11[-]837356-842545	4150	223.860428	99.115097	4905	229.906738	102.85659	4217	239.694153	104.509087	6031	275.859863	126.43428	3709	235.502426	104.620445	3353	234.900894	103.468407
ENSG00000183054	RGPD6	2[-]110513821-110577185	877	7.088582	3.138498	1090	6.919498	3.095672	805	6.571724	2.865339	782	5.152093	2.361348	678	6.37334	2.831316	534	5.809982	2.559163
ENSG00000189058	APOD	3[-]195568702-195584205	22	0.930054	0.411785	13	0.475099	0.212552	10	0.431061	0.187947	6	0.194066	0.088946	8	0.397498	0.176586	4	0.219324	0.096607
ENSG00000177706	FAM20C	7[+]192969-260745	0	0.0	0.0	0	0.0	0.0	0	0.0	0.0	0	0.0	0.0	0	0.0	0.0	0	0.0	0.0
ENSG00000177707	NECTIN3	3[+]111070071-111275563	2	0.0261	0.011556	0	0.0	0.0	0	0.0	0.0	0	0.0	0.0	0	0.0	0.0	0	0.0	0.0
ENSG00000203870	SMIM9	X[-]154823348-154832671	0	0.0	0.0	0	0.0	0.0	0	0.0	0.0	0	0.0	0.0	0	0.0	0.0	0	0.0	0.0
ENSG00000198898	CAPZA2	7[+]116811070-116922049	4270	89.080574	39.440781	5646	62.640804	28.02449	3840	84.478325	36.833408	4977	86.28878	39.548561	3115	70.972389	31.529034	3002	72.421227	31.899872
ENSG00000239998	LILRA2	19[+]54573028-54590287	0	0.0	0.0	0	0.0	0.0	0	0.0	0.0	0	0.0	0.0	0	0.0	0.0	0	0.0	0.0
ENSG00000180644	PRF1	10[-]70597348-70602775	3424	64.848587	28.711971	1688	28.407705	12.70915	1584	32.439335	14.143879	5743	92.631477	42.455593	1305	29.724447	13.204897	3900	95.738106	42.170414
ENSG00000203872	C6orf163	6[+]87344849-87365463	35	0.927406	0.410613	34	0.741575	0.331769	20	0.55422	0.241646	13	0.405655	0.185923	10	0.245848	0.109216	14	0.408325	0.179858
ENSG00000187961	KLHL17	1[+]960587-965715	685	17.238155	7.632262	814	19.255648	8.614667	644	17.274038	7.531657	1166	27.468451	12.589559	780	22.201618	9.862926	768	25.86521	11.393025
ENSG00000147689	FAM83A	8[+]123179047-123210079	6	0.053019	0.023474	0	0.0	0.0	0	0.0	0.0	0	0.0	0.0	0	0.0	0.0	2	0.022978	0.010121
ENSG00000147687	TATDN1	8[-]124488485-124539458	1198	64.774582	28.679207	1427	67.878891	30.367924	979	57.534492	25.085623	1380	63.214161	28.972815	730	46.447487	20.633999	771	54.281445	23.909719
ENSG00000147684	NDUFB9	8[+]124539103-124568510	4390	296.65509	131.34523	3163	182.395004	81.600594	2599	182.567261	79.601189	3623	205.097321	94.001831	2417	186.14209	82.692436	2324	199.193893	87.740303
ENSG00000061455	PRDM6	5[+]123089121-123194266	0	0.0	0.0	4	0.017971	0.00804	0	0.0	0.0	0	0.0	0.0	0	0.0	0.0	0	0.0	0.0
ENSG00000187969	ZCCHC13	X[+]74304190-74305031	0	0.0	0.0	0	0.0	0.0	0	0.0	0.0	0	0.0	0.0	0	0.0	0.0	0	0.0	0.0
ENSG00000162763	LRRC52	1[+]165544007-165563961	0	0.0	0.0	0	0.0	0.0	0	0.0	0.0	0	0.0	0.0	0	0.0	0.0	0	0.0	0.0
ENSG00000188342	GTF2F2	13[+]45120515-45284909	2126	45.551888	20.168282	2632	49.194824	22.008976	2045	46.16251	20.127325	2180	39.766823	18.226246	1356	34.112762	15.154377	1308	36.305309	15.991649
ENSG00000188343	FAM92A	8[+]93698561-93731527	997	16.623741	7.360227	1213	17.809988	7.967903	845	18.257509	7.96046	976	15.302714	7.013661	628	19.239388	8.546975	663	18.413879	8.110887
ENSG00000114529	C3orf52	3[+]112086335-112128749	213	5.291945	2.34303	301	8.365291	3.742497	373	8.430341	3.675714	206	4.29081	1.966598	198	4.982141	2.213285	176	5.029743	2.215485
ENSG00000163636	PSMD6	3[-]64010549-64024010	2800	95.74218	42.390232	3462	103.448074	46.281006	2705	104.922081	45.747093	3953	114.394012	52.42997	3476	137.407043	61.042198	2707	118.876732	52.362442
ENSG00000147174	GCNA	X[+]71578411-71613583	121	1.803644	0.798571	137	1.776776	0.794901	96	1.629003	0.710262	81	1.019167	0.467113	70	1.21819	0.541173	68	1.499803	0.660629
ENSG00000166831	RBPMS2	15[-]64739892-64775587	12	0.281616	0.124687	15	0.296438	0.132621	10	0.240298	0.104772	8	0.161113	0.073842	6	0.160685	0.071383	2	0.058009	0.025552
ENSG00000166833	NAV2	11[+]19350724-20121598	12530	58.978573	26.112999	13023	54.09499	24.201227	12030	58.13353	25.346811	6014	24.815823	11.373785	4755	27.396891	12.170893	3910	25.932047	11.422465
ENSG00000162849	KIF26B	1[+]245154985-245709431	407	2.228268	0.986575	354	1.382017	0.618292	219	1.512506	0.659468	172	0.962241	0.441022	130	1.00362	0.445852	111	0.941553	0.414732
ENSG00000114520	SNX4	3[-]125446644-125520197	1229	24.27667	10.748592	1600	28.35891	12.687322	1090	22.870464	9.971755	1557	26.45746	12.126192	1170	26.541977	11.791103	1011	27.318642	12.033229
ENSG00000166839	ANKDD1A	15[+]64911902-64958700	197	4.585309	2.030164	271	5.143979	2.301334	172	3.565258	1.554489	202	3.856575	1.767576	110	2.516949	1.118139	138	3.912354	1.723301
ENSG00000145198	VWA5B2	3[+]184230429-184242329	280	3.442513	1.524186	278	2.963934	1.326017	228	2.98527	1.301608	109	1.118547	0.512662	77	1.051106	0.466947	103	1.556671	0.685677
ENSG00000186143	PRR30	2[-]27136848-27139410	0	0.0	0.0	0	0.0	0.0	0	0.0	0.0	0	0.0	0.0	0	0.0	0.0	0	0.0	0.0
ENSG00000149243	KLHL35	11[-]75422394-75430629	85	2.581514	1.142976	96	2.55528	1.143191	74	2.080634	0.907178	111	2.918118	1.337455	83	2.376319	1.055665	72	2.787427	1.227797
ENSG00000184702	SEPT5	22[+]19714464-19724772	156	3.442312	1.524097	147	3.475076	1.554693	137	3.678641	1.603925	84	1.643581	0.753299	98	2.812429	1.249404	61	2.207103	0.972178
ENSG00000145781	COMMD10	5[+]116084991-116293287	568	19.259024	8.52701	606	20.043463	8.967123	479	16.883612	7.361427	801	23.062244	10.57007	391	16.854872	7.487668	485	21.277771	9.372365
ENSG00000283683	MYOCOS	1[+]171600621-171638799	0	0.0	0.0	2	0.054015	0.024165	0	0.0	0.0	0	0.0	0.0	0	0.0	0.0	0	0.0	0.0
ENSG00000259784	AC093525.1	16[+]2513965-2527955	16	1.253021	0.55478	10	0.669698	0.299612	4	0.266224	0.116077	0	0.0	0.0	6	0.555832	0.246925	1	0.020163	0.008881
ENSG00000145192	AHSG	3[+]186612923-186621318	0	0.0	0.0	5	0.121869	0.054522	6	0.164251	0.071615	0	0.0	0.0	4	0.131042	0.058214	0	0.0	0.0
ENSG00000069956	MAPK6	15[+]52019201-52067372	3930	35.189644	15.580356	4782	37.352119	16.710739	3663	34.546932	15.062815	3633	27.701874	12.696543	2544	26.752218	11.884503	2393	27.763281	12.229081
ENSG00000145194	ECE2	3[+]184249650-184293031	424	11.133093	4.929222	444	10.153075	4.542323	373	10.320817	4.499981	407	9.079643	4.161454	303	9.306153	4.134199	251	8.511123	3.748952
ENSG00000115694	STK25	2[-]241492674-241509730	2801	80.336227	35.569187	2723	56.243702	25.162527	2185	53.637955	23.386692	4040	95.399414	43.724216	2241	57.639713	25.606073	2188	62.126568	27.365314
ENSG00000169814	BTD	3[+]15601341-15645822	208	5.288026	2.341295	464	10.615541	4.749222	236	6.018238	2.624013	498	11.058997	5.068647	201	6.322712	2.808825	190	6.412655	2.824626
ENSG00000163462	TRIM46	1[+]155173787-155184971	76	1.680129	0.743884	114	1.817097	0.81294	84	1.61983	0.706262	49	0.866949	0.397347	37	0.697508	0.309864	36	0.748382	0.329645
ENSG00000214114	MYCBP	1[-]38862964-38874105	1235	21.790607	9.647879	1574	23.934958	10.708117	1098	20.404041	8.89637	2241	33.941757	15.556455	1326	28.113791	12.489372	1300	29.791138	13.122306
ENSG00000163464	CXCR1	2[-]218162845-218166995	0	0.0	0.0	2	0.029612	0.013248	2	0.040488	0.017653	0	0.0	0.0	0	0.0	0.0	0	0.0	0.0
ENSG00000084710	EFR3B	2[+]25042130-25159137	281	1.91004	0.845678	347	2.042113	0.913608	348	2.501965	1.090882	249	1.424598	0.652933	103	1.816626	0.807025	178	1.520269	0.669643
ENSG00000163467	TSACC	1[+]156337314-156346995	63	4.292845	1.900674	55	3.203525	1.433206	56	4.070121	1.774614	56	3.181286	1.458072	39	3.218972	1.430008	39	3.310064	1.458006
ENSG00000163468	CCT3	1[-]156308968-156367873	20465	535.466309	237.079849	25636	597.242126	267.196503	23493	642.707031	280.226807	30159	663.624573	304.157684	21377	637.070312	283.014404	17926	604.763062	266.384125
ENSG00000168036	CTNNB1	3[+]41194837-41240453	15731	228.554504	101.19342	18631	236.921387	105.994812	16528	254.374237	110.90976	19910	240.903305	110.41272	14871	270.080688	119.981621	13769	270.282898	119.053345
ENSG00000141682	PMAIP1	18[+]59899948-59904306	2056	51.973305	23.011385	2650	57.989048	25.943369	1882	50.152981	21.867208	964	20.343596	9.324039	597	17.908613	7.955787	644	20.873739	9.194398
ENSG00000155962	CLIC2	X[-]155276211-155334657	112	2.138906	0.947009	190	2.988981	1.337222	150	2.849654	1.242478	93	1.427047	0.654056	47	1.116847	0.496152	60	1.38449	0.609836
ENSG00000048471	SNX29	16[+]11976737-12574289	1930	12.847788	5.688409	2105	11.942586	5.342922	2017	13.228407	5.76772	1454	7.808436	3.578824	988	7.315874	3.25003	952	7.766636	3.421023
ENSG00000105290	APLP1	19[+]35867899-35879788	45	0.899077	0.39807	24	0.399004	0.178508	39	1.168361	0.509417	35	0.739183	0.338788	16	0.357653	0.158885	33	0.891053	0.392488
ENSG00000162599	NFIA	1[+]60865259-61462793	262	2.440972	1.08075	239	1.164968	0.521188	184	1.931024	0.841946	85	0.538382	0.246756	63	0.875296	0.388845	53	1.071444	0.471946
ENSG00000162598	C1orf87	1[-]59990394-60073770	0	0.0	0.0	0	0.0	0.0	0	0.0	0.0	0	0.0	0.0	0	0.0	0.0	0	0.0	0.0
ENSG00000109736	MFSD10	4[-]2930561-2934859	2801	73.223541	32.420017	3109	71.025764	31.775785	2997	83.031578	36.202614	2981	66.436386	30.449654	2016	61.162998	27.171272	1993	66.04097	29.089514
ENSG00000109738	GLRB	4[+]157076057-157172090	0	0.0	0.0	0	0.0	0.0	0	0.0	0.0	0	0.0	0.0	0	0.0	0.0	0	0.0	0.0
ENSG00000162592	CCDC27	1[+]3752398-3771645	0	0.0	0.0	4	0.060313	0.026983	0	0.0	0.0	0	0.0	0.0	2	0.025435	0.011299	0	0.0	0.0
ENSG00000162591	MEGF6	1[-]3489920-3611495	265	2.788534	1.234635	351	3.584698	1.603736	234	2.590571	1.129515	252	2.13319	0.977701	150	1.658888	0.736951	171	2.076292	0.914559
ENSG00000172289	OR10V1	11[-]59712823-59713864	0	0.0	0.0	0	0.0	0.0	0	0.0	0.0	0	0.0	0.0	0	0.0	0.0	0	0.0	0.0
ENSG00000170379	TCAF2	7[+]143620950-143730409	22	0.34394	0.152281	28	0.384344	0.171949	28	0.457989	0.199688	43	0.495816	0.227246	21	0.397979	0.1768	35	0.52466	0.2311
ENSG00000029363	BCLAF1	6[-]136256627-136289851	7061	67.209274	29.757175	8825	73.378181	32.82822	6102	61.809135	26.949411	10437	86.38343	39.591938	7995	90.420471	40.168713	7199	89.066521	39.231739
ENSG00000162595	DIRAS3	1[-]68045962-68051631	25	0.605785	0.268214	18	0.371293	0.166111	27	0.666363	0.290541	18	0.363845	0.16676	8	0.226901	0.100799	17	0.519576	0.228861
ENSG00000162594	IL23R	1[+]67138907-67259979	0	0.0	0.0	2	0.025683	0.01149	0	0.0	0.0	0	0.0	0.0	0	0.0	0.0	0	0.0	0.0
ENSG00000187109	NAP1L1	12[-]76036587-76085033	19460	359.164886	159.021667	23173	372.00885	166.430786	18897	372.881592	162.580154	17202	290.742035	133.255188	12467	282.511902	125.504097	11181	286.823975	126.339325
ENSG00000077264	PAK3	X[+]110944285-111227361	0	0.0	0.0	0	0.0	0.0	0	0.0	0.0	0	0.0	0.0	0	0.0	0.0	0	0.0	0.0
ENSG00000118640	VAMP8	2[+]85561562-85582031	2650	164.584534	72.870461	3042	164.677277	73.673973	2666	180.952118	78.896965	3515	185.736115	85.128044	2259	164.680939	73.158455	2066	166.431137	73.309059
ENSG00000021461	CYP3A43	7[+]99828013-99866102	0	0.0	0.0	0	0.0	0.0	0	0.0	0.0	0	0.0	0.0	0	0.0	0.0	0	0.0	0.0
ENSG00000069329	VPS35	16[-]46656132-46689194	9216	105.02877	46.501904	11470	77.505722	34.674816	7938	96.129181	41.913296	10881	105.97348	48.570606	7602	103.02359	45.767567	7902	78.651024	34.643955
ENSG00000159961	OR3A3	17[+]3420568-3421533	0	0.0	0.0	0	0.0	0.0	0	0.0	0.0	1	0.042003	0.019251	0	0.0	0.0	0	0.0	0.0
ENSG00000090776	EFNB1	X[+]68828997-68842147	7377	106.584862	47.190872	8291	104.484901	46.744865	8003	121.802444	53.107101	4819	59.277626	27.168591	3585	60.824753	27.021008	3435	64.31192	28.327909
ENSG00000115073	ACTR1B	2[-]97655963-97664107	1669	35.736546	15.822499	2018	37.686787	16.860462	1590	35.860142	15.635387	3095	56.43375	25.865164	1926	48.437031	21.517841	1819	50.478489	22.234606
ENSG00000068354	TBC1D25	X[+]48539457-48562609	1258	16.975574	7.516003	1301	15.433164	6.90455	1371	19.274921	8.404062	1154	14.105439	6.464916	812	12.638618	5.614625	902	15.65124	6.894009
ENSG00000124766	SOX4	6[+]21592768-21598619	13320	108.843742	48.190998	15102	107.63987	48.156345	11949	102.859489	44.847786	10329	71.864578	32.937542	7571	72.642967	32.271175	6452	68.317772	30.092396
ENSG00000259164	AC007375.2	14[+]77098311-77225462	0	0.0	0.0	0	0.0	0.0	0	0.0	0.0	1	0.000475	0.000218	0	0.0	0.0	2	0.124329	0.054764
ENSG00000213853	EMP2	16[-]10528422-10580698	2525	23.860643	10.564396	2798	22.811535	10.205513	2652	26.176174	11.413079	2339	18.338757	8.405164	1831	20.307463	9.021461	1565	18.669369	8.223425
ENSG00000029534	ANK1	8[-]41653220-41896762	90	0.519654	0.230079	110	1.112004	0.497493	107	1.166575	0.508639	52	0.258506	0.118481	73	0.49821	0.221327	54	0.492541	0.216953
ENSG00000213585	VDAC1	5[-]133971915-134005133	14063	366.067993	162.078079	15513	351.890961	157.430359	13191	361.70929	157.708908	16926	374.439819	171.616211	15058	457.290283	203.1483	12371	416.694763	183.544388
ENSG00000138696	BMPR1B	4[+]94757968-95158448	6	0.051018	0.022588	0	0.0	0.0	6	0.053501	0.023327	6	0.043828	0.020088	3	0.029181	0.012963	12	0.133185	0.058665
ENSG00000138347	MYPN	10[+]68106117-68212017	0	0.0	0.0	0	0.0	0.0	0	0.0	0.0	0	0.0	0.0	0	0.0	0.0	0	0.0	0.0
ENSG00000138346	DNA2	10[-]68414064-68472121	1606	20.921371	9.263021	1978	22.011333	9.847517	1398	19.050091	8.306034	3555	36.667114	16.805563	2455	34.980549	15.539886	2369	37.786491	16.644075
ENSG00000213588	ZBTB9	6[+]33453970-33457548	681	12.472179	5.522107	799	13.819689	6.182707	245	6.130554	2.672984	845	14.098237	6.461616	601	13.07058	5.806521	583	14.212825	6.26042
ENSG00000213859	KCTD11	17[+]7352162-7354944	993	17.052338	7.549991	1080	16.177572	7.237586	905	16.371134	7.137981	820	11.986964	5.49396	543	10.942434	4.861106	649	14.449391	6.364622
ENSG00000105122	RASAL3	19[-]15451624-15464571	2	0.055695	0.024659	0	0.0	0.0	2	0.015617	0.006809	0	0.0	0.0	0	0.0	0.0	0	0.0	0.0
ENSG00000014216	CAPN1	11[+]65180566-65212006	11860	196.277191	86.902512	12426	194.471024	87.003212	11446	218.278656	95.171715	13348	206.18396	94.499863	10186	198.011459	87.965324	9811	209.577499	92.314034
ENSG00000105127	AKAP8	19[-]15353385-15379798	2137	29.956434	13.26333	2367	29.511879	13.203142	2181	32.899494	14.344512	2903	34.18475	15.667826	2156	35.389851	15.721716	1353	24.886978	10.962137
ENSG00000112685	EXOC2	6[-]485133-693111	2943	33.46077	14.814889	3244	31.839075	14.24429	2879	33.377193	14.552796	2934	28.228815	12.938054	2303	30.571325	13.581117	2145	31.390991	13.827004
ENSG00000102128	RAB40AL	X[+]102937272-102938300	8	0.359344	0.159101	22	0.877028	0.392368	7	0.295644	0.128904	17	0.669808	0.306992	12	0.603117	0.267931	16	0.913228	0.402256
ENSG00000124767	GLO1	6[-]38675925-38703141	4510	107.486107	47.589905	5539	115.14003	51.511803	4011	100.686401	43.900295	7046	142.993683	65.537994	4631	129.590973	57.569958	4181	129.132584	56.879913
ENSG00000070269	TMEM260	14[+]56488354-56650606	526	11.858325	5.25032	701	13.815058	6.180635	611	15.041826	6.558389	366	8.226003	3.770206	279	7.737164	3.437186	276	8.986941	3.958539
ENSG00000129187	DCTD	4[-]182890060-182917936	1550	48.580299	21.509121	2463	63.324947	28.330563	2227	68.715942	29.96085	3949	94.452263	43.290108	3196	105.566216	46.897114	2340	88.701431	39.070923
ENSG00000186564	FOXD2	1[+]47436017-47440691	26	0.261692	0.115865	59	0.521137	0.233148	30	0.316604	0.138043	27	0.231347	0.106033	35	0.416025	0.184817	18	0.228133	0.100487
ENSG00000186566	GPATCH8	17[-]44397416-44503404	2981	31.085161	13.763079	3185	28.597063	12.793866	2927	31.461578	13.717567	3278	28.956488	13.271567	2872	34.948116	15.525477	2552	33.9547	14.95626
ENSG00000186567	CEACAM19	19[+]44662278-44684359	1240	35.414253	15.679803	1409	34.661236	15.50688	1271	38.080868	16.603643	396	10.532252	4.827225	338	10.887362	4.83664	360	13.823559	6.088957
ENSG00000251692	PTX4	16[-]1485886-1488981	0	0.0	0.0	2	0.043937	0.019656	2	0.063763	0.027801	2	0.062859	0.02881	0	0.0	0.0	2	0.057167	0.025181
ENSG00000186562	DEFB105A	8[-]7821966-7823889	0	0.0	0.0	0	0.0	0.0	0	0.0	0.0	0	0.0	0.0	0	0.0	0.0	0	0.0	0.0
ENSG00000146555	SDK1	7[+]3301448-4269000	0	0.0	0.0	2	0.004189	0.001874	0	0.0	0.0	0	0.0	0.0	0	0.0	0.0	0	0.0	0.0
ENSG00000146223	RPL7L1	6[+]42879618-42889925	9274	115.582329	51.174541	6992	73.406456	32.84087	5976	76.05172	33.159325	7296	73.572388	33.72028	8419	121.356934	53.912045	5772	91.013962	40.089546
ENSG00000146221	TCTE1	6[-]44278743-44297688	13	0.191981	0.085	12	0.156915	0.070201	2	0.032844	0.014321	1	0.002691	0.001233	0	0.0	0.0	2	0.038114	0.016788
ENSG00000060709	RIMBP2	12[-]130396137-130517917	4020	42.064964	18.624432	4483	42.52977	19.027136	3691	41.156693	17.944736	2747	23.884357	10.946867	1925	24.722694	10.982899	2161	31.008604	13.658571
ENSG00000051009	FAM160A2	11[-]6211335-6234711	3025	42.451187	18.795433	3349	40.978294	18.333031	3130	46.154427	20.123798	3663	43.734131	20.044575	2861	47.908306	21.282959	2718	49.530876	21.817204
ENSG00000133318	RTN3	11[+]63681446-63759891	4493	83.296043	36.879658	4590	79.935066	35.761662	5942	164.796814	71.853088	3217	60.139595	27.563656	4368	128.702606	57.175312	2934	71.233177	31.376564
ENSG00000133317	LGALS12	11[+]63506084-63516774	0	0.0	0.0	4	0.098656	0.044137	0	0.0	0.0	0	0.0	0.0	2	0.066913	0.029726	0	0.0	0.0
ENSG00000055070	SZRD1	1[+]16367083-16398145	3413	59.639702	26.405718	3700	52.726151	23.588833	6380	102.899094	44.865051	5893	83.836998	38.424835	4279	88.820068	39.457748	3862	83.193169	36.644665
ENSG00000133315	MACROD1	11[-]63998558-64166061	2553	102.196564	45.247936	3092	107.99295	48.314312	2348	99.034019	43.17984	4151	141.5168	64.861107	2731	128.403137	57.042274	2610	135.410446	59.645164
ENSG00000141027	NCOR1	17[-]16029157-16218185	8640	80.292908	35.550003	8710	69.464203	31.077169	7449	73.273331	31.947914	7816	57.475391	26.342577	7280	74.600677	33.140873	6416	75.809616	33.39238
ENSG00000133313	CNDP2	18[+]74495816-74523454	1134	16.36587	7.246054	1205	17.404871	7.786659	1050	19.340565	8.432682	2690	35.962303	16.482527	1397	23.963776	10.645754	2062	37.320484	16.438808
ENSG00000137343	ATAT1	6[+]30626842-30646823	568	13.949158	6.176045	638	13.269613	5.936612	596	14.854565	6.476741	656	13.72193	6.289144	455	12.378539	5.499087	558	17.226973	7.588082
ENSG00000172867	KRT2	12[-]52644558-52652164	0	0.0	0.0	0	0.0	0.0	0	0.0	0.0	0	0.0	0.0	0	0.0	0.0	0	0.0	0.0
ENSG00000100519	PSMC6	14[+]52707172-52728587	2935	85.463356	37.839241	3888	87.115021	38.973862	2468	64.538071	28.139256	4208	110.868668	50.814205	2690	94.448486	41.958134	2971	120.666367	53.150738
ENSG00000198894	CIPC	14[+]77098097-77117287	1527	17.08205	7.563147	2113	21.193256	9.481523	1732	21.272154	9.274875	1854	18.718538	8.579228	1453	20.061079	8.912005	1352	20.378166	8.97611
ENSG00000118946	PCDH17	13[+]57631810-57729311	0	0.0	0.0	0	0.0	0.0	0	0.0	0.0	0	0.0	0.0	0	0.0	0.0	0	0.0	0.0
ENSG00000198892	SHISA4	1[+]201888708-201892306	231	8.254318	3.654632	285	8.893517	3.978816	259	9.731533	4.243047	230	6.999654	3.208137	184	7.713982	3.426887	220	10.158628	4.474641
ENSG00000198890	PRMT6	1[+]107056679-107059294	1077	19.677393	8.712244	1248	19.89521	8.900798	1099	21.149879	9.221561	2042	31.789925	14.57021	1556	33.389492	14.833067	1312	31.063505	13.682755
ENSG00000162337	LRP5	11[+]68312609-68449275	27113	263.328217	116.589622	29352	249.112762	111.449051	27969	284.190613	123.910004	25444	214.082535	98.120003	20908	241.659088	107.355499	20161	253.921783	111.846657
ENSG00000198874	TYW1	7[+]66996815-67239519	2070	30.112562	13.332458	2234	28.544481	12.770343	1914	29.426874	12.830418	1974	24.362043	11.165804	1799	30.663973	13.622273	1421	26.828123	11.817166
ENSG00000066427	ATXN3	14[-]92038652-92106621	513	4.259286	1.885816	724	5.368553	2.401804	538	3.14526	1.371366	686	2.863465	1.312406	494	5.109141	2.269703	434	3.034672	1.336703
ENSG00000066422	ZBTB11	3[-]101648889-101677495	1920	16.496359	7.303828	2285	16.182077	7.239602	1724	15.77361	6.877454	2582	18.310699	8.392305	1976	19.659216	8.73348	1742	19.434895	8.560621
ENSG00000155714	PDZD9	16[-]21983865-22001110	4	0.143695	0.063621	5	0.135486	0.060614	0	0.0	0.0	6	0.17406	0.079776	2	0.084367	0.03748	5	0.220484	0.097118
ENSG00000182010	RTKN2	10[-]62183035-62268707	1171	10.925229	4.837189	1438	11.069067	4.952123	1095	10.148663	4.42492	1388	10.658917	4.885279	887	9.386015	4.169677	754	9.078333	3.998796
ENSG00000182013	PNMA8A	19[-]46466491-46471563	2	0.025923	0.011477	0	0.0	0.0	0	0.0	0.0	0	0.0	0.0	0	0.0	0.0	2	0.033255	0.014648
ENSG00000157578	LCA5L	21[-]39405844-39445803	57	2.007018	0.888615	150	3.31928	1.484993	35	1.233415	0.537782	54	1.243368	0.56987	46	2.11677	0.940361	30	1.518365	0.668805
ENSG00000130962	PRRG1	X[+]37349275-37457295	2176	25.204206	11.159263	573	8.032405	3.593569	551	8.442009	3.680802	405	4.911442	2.251051	342	5.941805	2.639609	319	6.749002	2.972779
ENSG00000211767	TRBJ2-3	7[+]142796847-142796895	26	25.605112	11.336766	36	31.019402	13.877583	28	29.267824	12.761067	57	47.562309	21.799135	25	28.363585	12.600342	26	33.0448	14.55547
ENSG00000108064	TFAM	10[+]58385022-58399221	6967	69.49614	30.769695	8899	77.803757	34.808151	6648	71.491936	31.171211	8824	74.66658	34.221779	5201	62.682495	27.846298	4687	60.520161	26.657728
ENSG00000157570	TSPAN18	11[+]44726465-44932421	0	0.0	0.0	0	0.0	0.0	0	0.0	0.0	0	0.0	0.0	0	0.0	0.0	0	0.0	0.0
ENSG00000108061	SHOC2	10[+]110919547-111013667	1512	18.51873	8.199242	1982	21.183878	9.477326	1340	17.330757	7.556386	1376	14.417634	6.608004	1069	15.281774	6.78883	799	13.096506	5.768708
ENSG00000211766	TRBJ2-2P	7[+]142796697-142796742	39	40.940239	18.126453	48	44.169365	19.760664	39	42.534771	18.545591	64	57.767929	26.476654	30	36.837051	16.364624	31	42.679878	18.799498
ENSG00000204178	TMEM57	1[+]25430858-25500209	1830	22.39003	9.913276	1909	20.378628	9.117071	1606	20.699995	9.025408	1544	16.087168	7.373198	1236	17.74802	7.884445	1101	17.444057	7.683702
ENSG00000204179	PTPN20	10[+]46911396-47002488	0	0.0	0.0	0	0.0	0.0	0	0.0	0.0	0	0.0	0.0	2	0.035934	0.015963	2	0.039522	0.017408
ENSG00000067082	KLF6	10[-]3775996-3785281	1806	20.023699	8.865573	2206	21.829243	9.766051	2362	27.408806	11.950517	1339	13.14299	6.023799	1139	14.573281	6.474087	1068	15.115032	6.657822
ENSG00000204174	NPY4R	10[-]46461099-46465881	1	0.024445	0.010823	0	0.0	0.0	0	0.0	0.0	0	0.0	0.0	0	0.0	0.0	0	0.0	0.0
ENSG00000204175	GPRIN2	10[-]46549044-46555530	4	0.112582	0.049846	2	0.049179	0.022002	9	0.206791	0.090163	1	0.024004	0.011002	0	0.0	0.0	0	0.0	0.0
ENSG00000204176	SYT15	10[+]46578217-46594173	5	0.104101	0.046091	6	0.033471	0.014974	10	0.12897	0.056232	0	0.0	0.0	1	0.008706	0.003867	0	0.0	0.0
ENSG00000186442	KRT3	12[-]52789685-52796117	0	0.0	0.0	0	0.0	0.0	1	0.015388	0.006709	0	0.0	0.0	0	0.0	0.0	0	0.0	0.0
ENSG00000204172	AGAP9	10[-]47501854-47523638	1807	36.305641	16.074467	1889	33.108131	14.812046	1603	33.930607	14.794089	1886	32.269066	14.789812	1597	37.687046	16.742228	1590	41.391781	18.232121
ENSG00000121621	KIF18A	11[-]28020620-28108308	1649	22.190601	9.824978	2187	25.674608	11.486408	1408	19.965078	8.704977	2003	22.962078	10.524161	1442	22.791935	10.125172	1417	24.715359	10.886543
ENSG00000181938	GINS3	16[+]58392394-58406144	804	18.680344	8.270797	882	17.228727	7.707856	806	18.351318	8.001361	1506	29.756441	13.638209	1252	33.791836	15.011806	1055	31.731436	13.976962
ENSG00000164659	KIAA1324L	7[-]86876906-87059699	1331	16.404547	7.263178	1595	20.92564	9.361796	1348	18.170214	7.922399	1236	13.582118	6.225064	952	12.508056	5.556624	848	15.994133	7.045045
ENSG00000174428	GTF2IRD2B	7[+]75092581-75149817	214	6.394517	2.831198	281	9.621224	4.304381	267	10.89599	4.750762	365	18.697914	8.569777	186	11.293122	5.016897	221	14.078828	6.201398
ENSG00000174429	ABRA	8[-]106759483-106770245	5	0.086252	0.038189	4	0.054029	0.024172	4	0.066059	0.028803	0	0.0	0.0	4	0.077784	0.034555	4	0.086475	0.03809
ENSG00000178372	CALML5	10[-]5498697-5499555	0	0.0	0.0	2	0.097098	0.04344	0	0.0	0.0	0	0.0	0.0	0	0.0	0.0	0	0.0	0.0
ENSG00000108561	C1QBP	17[-]5432777-5448830	17104	749.538147	331.860992	19479	767.947266	343.567261	17797	876.977234	382.370972	25057	940.493042	431.054199	19563	989.911682	439.761963	17354	1001.039246	440.934601
ENSG00000181284	TMEM102	17[+]7435443-7437679	1414	34.44442	15.250404	1625	34.535149	15.450471	1328	34.084454	14.861168	1177	24.415722	11.190407	962	27.501047	12.217164	866	27.307974	12.02853
ENSG00000179213	SIGLECL1	19[+]51246348-51269330	0	0.0	0.0	0	0.0	0.0	0	0.0	0.0	0	0.0	0.0	0	0.0	0.0	0	0.0	0.0
ENSG00000164654	MIOS	7[+]7566872-7607496	980	17.756899	7.861938	1204	19.774939	8.84699	993	20.671024	9.012777	1054	16.976931	7.781001	747	16.153889	7.176262	619	15.379814	6.774452
ENSG00000114978	MOB1A	2[-]74152528-74178868	5122	50.190762	22.222158	6366	54.412285	24.343184	4942	51.009907	22.240837	6205	51.768345	23.726877	4577	52.670994	23.398752	3952	50.183159	22.104517
ENSG00000154274	C4orf19	4[+]37453941-37623495	6	0.147033	0.0651	4	0.085589	0.038291	3	0.064606	0.028169	0	0.0	0.0	0	0.0	0.0	2	0.14966	0.065922
ENSG00000122644	ARL4A	7[+]12686856-12690934	1095	50.416451	22.322086	1359	60.506767	27.069757	1134	54.878433	23.927553	2620	77.787079	35.651993	1657	67.413277	29.947916	817	48.964802	21.567862
ENSG00000206113	CFAP99	4[+]2418974-2462942	2	0.02325	0.010294	8	0.130891	0.058558	13	0.276992	0.120771	0	0.0	0.0	11	0.268354	0.119214	5	0.125644	0.055343
ENSG00000174226	SNX31	8[-]100572882-100663415	0	0.0	0.0	0	0.0	0.0	3	0.076493	0.033352	0	0.0	0.0	0	0.0	0.0	0	0.0	0.0
ENSG00000105472	CLEC11A	19[+]50723329-50725718	1207	40.725704	18.031467	1285	38.445545	17.199919	1125	40.585041	17.69549	1275	37.519852	17.196396	854	33.849926	15.037612	502	22.234659	9.793852
ENSG00000187135	VSTM2B	19[+]29526499-29564479	0	0.0	0.0	0	0.0	0.0	0	0.0	0.0	0	0.0	0.0	0	0.0	0.0	0	0.0	0.0
ENSG00000283088	AC010487.3	19[-]52880663-52962768	0	0.0	0.0	0	0.0	0.0	0	0.0	0.0	0	0.0	0.0	0	0.0	0.0	0	0.0	0.0
ENSG00000161021	MAML1	5[+]179732850-179777286	3227	26.979601	11.945326	3526	25.711256	11.502803	3102	27.321875	11.912615	3958	28.179434	12.915421	3183	31.249907	13.88257	2971	32.185162	14.176817
ENSG00000256436	TAS2R31	12[-]11030387-11031407	6	0.276927	0.122611	11	0.431603	0.193092	8	0.385113	0.167913	16	0.606607	0.278025	11	0.592445	0.26319	15	0.880736	0.387944
ENSG00000102230	PCYT1B	X[-]24558087-24672677	238	3.064654	1.356888	269	3.338284	1.493495	273	3.584409	1.562839	193	2.587979	1.186143	110	1.991851	0.884867	138	2.174962	0.958021
ENSG00000251258	RFPL4B	6[+]112347330-112351296	0	0.0	0.0	0	0.0	0.0	0	0.0	0.0	0	0.0	0.0	0	0.0	0.0	0	0.0	0.0
ENSG00000100065	CARD10	22[-]37490362-37519542	6361	77.388069	34.263878	6506	68.644577	30.710484	6546	81.938141	35.725861	4692	48.413532	22.189276	3280	47.371967	21.044693	3445	53.664577	23.638004
ENSG00000132382	MYBBP1A	17[-]4538897-4555631	3798	39.333416	17.415026	3784	39.421505	17.636549	3606	39.447098	17.199337	6399	59.672436	27.349543	5590	75.95726	33.743526	5135	72.06134	31.74135
ENSG00000270316	BORCS7-ASMT	10[+]102854272-102901899	0	0.0	0.0	0	0.0	0.0	0	0.0	0.0	0	0.0	0.0	0	0.0	0.0	0	0.0	0.0
ENSG00000213316	LTC4S	5[+]179793985-179796512	15	1.198603	0.530686	13	0.807671	0.361339	11	0.900165	0.392481	13	0.821896	0.376698	7	0.672435	0.298725	12	1.221333	0.537969
ENSG00000254692	AL136295.1	14[-]24189157-24213473	0	0.0	0.0	39	0.582444	0.260576	132	2.427138	1.058257	242	3.596768	1.648499	760	15.618924	6.938607	290	6.568793	2.893401
ENSG00000101977	MCF2	X[-]139581770-139708227	2	0.024241	0.010733	4	0.040312	0.018035	0	0.0	0.0	0	0.0	0.0	2	0.028465	0.012645	0	0.0	0.0
ENSG00000101974	ATP11C	X[-]139726346-139933070	1856	18.040129	7.987339	2167	21.132076	9.454151	1612	18.411572	8.027633	1019	8.136799	3.729322	1270	15.194396	6.750013	1231	15.36091	6.766125
ENSG00000101972	STAG2	X[+]123960212-124102656	9963	116.424156	51.54726	13246	135.362366	60.558949	8992	112.204033	48.9221	11003	112.741714	51.672676	7478	104.438568	46.396168	7818	106.700714	46.999191
ENSG00000227234	SPANXB1	X[+]141002591-141003706	0	0.0	0.0	0	0.0	0.0	0	0.0	0.0	4	0.347213	0.159137	0	0.0	0.0	4	0.52227	0.230048
ENSG00000211803	TRAV23DV6	14[+]22086407-22086961	0	0.0	0.0	0	0.0	0.0	0	0.0	0.0	0	0.0	0.0	0	0.0	0.0	0	0.0	0.0
ENSG00000269405	NXF2	X[+]102247161-102326719	0	0.0	0.0	0	0.0	0.0	0	0.0	0.0	0	0.0	0.0	0	0.0	0.0	0	0.0	0.0
ENSG00000269404	SPIB	19[+]50418938-50431313	17	0.21349	0.094523	25	0.271349	0.121397	14	0.184852	0.080598	15	0.159292	0.073008	8	0.115403	0.051267	24	0.386365	0.170185
ENSG00000257341	AL928654.4	14[+]105487199-105492267	4	0.278254	0.123198	5	0.185262	0.082883	0	0.0	0.0	1	0.044799	0.020532	3	0.196061	0.087099	0	0.0	0.0
ENSG00000007516	BAIAP3	16[+]1333601-1349441	698	8.653889	3.831544	888	8.61464	3.854052	601	7.161777	3.122607	453	4.244872	1.945544	250	5.01537	2.228046	321	5.084769	2.239723
ENSG00000269403	AC008750.8	19[-]51350373-51368099	39	3.353522	1.484785	26	1.928044	0.862576	41	3.772171	1.644705	91	6.7019	3.071668	46	4.657107	2.06889	24	2.612774	1.150866
ENSG00000072736	NFATC3	16[+]68085344-68229259	7756	69.072746	30.582235	9863	70.373253	31.483864	6295	55.599277	24.24185	8335	58.668514	26.889418	7405	70.742126	31.426739	6560	69.582588	30.649517
ENSG00000261603	PRSS46	3[-]46719583-46736429	0	0.0	0.0	0	0.0	0.0	0	0.0	0.0	0	0.0	0.0	0	0.0	0.0	0	0.0	0.0
ENSG00000100060	MFNG	22[-]37469063-37486401	3961	135.000885	59.772182	4603	122.662422	54.877197	3852	128.582657	56.063351	5586	128.793045	59.029449	4138	146.483719	65.074455	3898	149.817154	65.99099
ENSG00000077420	APBB1IP	10[+]26438203-26567803	0	0.0	0.0	0	0.0	0.0	0	0.0	0.0	0	0.0	0.0	0	0.0	0.0	0	0.0	0.0
ENSG00000116574	RHOU	1[+]228735077-228746669	55	0.597863	0.264706	72	0.68342	0.305751	63	0.723712	0.315546	14	0.130177	0.059664	12	0.149057	0.066217	9	0.127451	0.056139
ENSG00000144227	NXPH2	2[-]138670772-138780348	0	0.0	0.0	0	0.0	0.0	0	0.0	0.0	0	0.0	0.0	0	0.0	0.0	0	0.0	0.0
ENSG00000130349	C6orf203	6[+]107028213-107051342	425	18.83791	8.34056	550	22.422747	10.031576	343	15.895106	6.930428	427	17.429905	7.988612	263	13.569002	6.027943	228	14.264844	6.283333
ENSG00000130348	QRSL1	6[+]106629578-106668417	1278	15.391033	6.814441	1513	15.764385	7.052733	1309	17.235422	7.51482	1527	16.640575	7.626841	1106	16.263212	7.224828	968	16.37327	7.212046
ENSG00000054654	SYNE2	14[+]63852983-64226433	2280	10.551962	4.671923	2440	11.439464	5.117832	2083	11.268073	4.912994	1771	5.392697	2.471624	1532	11.099043	4.930679	1459	11.759605	5.179834
ENSG00000119509	INVS	9[+]100099256-100301000	1141	15.797161	6.994256	1204	14.930779	6.679791	1024	15.256763	6.652104	1152	13.758041	6.305695	878	14.548934	6.463271	906	17.728462	7.808976
ENSG00000272804	KRTAP10-7	21[+]44600597-44602174	0	0.0	0.0	0	0.0	0.0	0	0.0	0.0	0	0.0	0.0	0	0.0	0.0	2	0.077743	0.034244
ENSG00000005001	PRSS22	16[-]2852727-2858170	372	13.61385	6.027586	477	15.620982	6.988576	422	17.788401	7.755923	324	10.106853	4.632253	163	7.484743	3.325049	198	9.497556	4.183454
ENSG00000180884	ZNF792	19[-]34956354-34964049	316	4.232864	1.874117	307	3.513131	1.571718	282	3.981606	1.736021	317	3.689844	1.691159	222	3.617392	1.607003	215	3.688621	1.624752
ENSG00000166948	TGM6	20[+]2380908-2432753	0	0.0	0.0	0	0.0	0.0	2	0.04395	0.019163	0	0.0	0.0	0	0.0	0.0	0	0.0	0.0
ENSG00000180881	CAPS2	12[-]75275979-75390922	34	0.422123	0.186896	47	0.503745	0.225368	19	0.242237	0.105618	4	0.04298	0.019699	0	0.0	0.0	7	0.10153	0.044722
ENSG00000005007	UPF1	19[+]18831938-18868236	8659	78.170837	34.610451	9349	73.62249	32.937519	8417	80.040276	34.898373	11816	90.836296	41.632812	9665	102.406761	45.493549	8315	97.215851	42.821331
ENSG00000099949	LZTR1	22[+]20982013-20999038	1671	24.062096	10.653589	1914	21.110447	9.444474	1453	20.053709	8.743621	1737	19.098402	8.753331	1369	20.523325	9.117355	1346	23.686426	10.433321
ENSG00000165309	ARMC3	10[+]22928024-23038523	0	0.0	0.0	0	0.0	0.0	0	0.0	0.0	0	0.0	0.0	0	0.0	0.0	0	0.0	0.0
ENSG00000177565	TBL1XR1	3[-]177019355-177228000	5107	49.173923	21.77195	6948	64.290627	28.762592	4666	46.40649	20.233702	5157	45.546719	20.875334	3122	38.705162	17.194521	3026	40.106556	17.666008
ENSG00000181718	OR5T2	11[-]56232106-56233185	0	0.0	0.0	0	0.0	0.0	0	0.0	0.0	0	0.0	0.0	0	0.0	0.0	0	0.0	0.0
ENSG00000151012	SLC7A11	4[-]138164097-138242349	3667	18.839624	8.34132	4575	20.966763	9.380193	3016	16.515717	7.20102	568	2.756236	1.26326	373	2.169158	0.963635	361	2.315684	1.020005
ENSG00000107560	RAB11FIP2	10[-]118004916-118046603	1100	8.665536	3.8367	915	6.287626	2.812983	1050	8.720582	3.802262	1061	7.10614	3.256942	680	6.28967	2.794146	634	6.46934	2.849594
ENSG00000151014	NOCT	4[+]139015789-139045939	204	4.993068	2.210701	216	4.61312	2.063836	251	6.479941	2.82532	242	5.069081	2.323302	167	4.798622	2.131757	177	5.612999	2.472396
ENSG00000107566	ERLIN1	10[-]100150094-100188334	1514	17.575262	7.781518	1716	19.525135	8.735232	1384	20.177015	8.797383	2156	24.848392	11.388712	1590	25.551691	11.351175	1284	25.011591	11.017027
ENSG00000165300	SLITRK5	13[+]87672615-87696272	65	0.146161	0.064713	80	0.157318	0.070381	44	0.104205	0.045434	41	0.077783	0.03565	39	0.103003	0.045758	14	0.038384	0.016907
ENSG00000145850	TIMD4	5[-]156919282-156963255	0	0.0	0.0	0	0.0	0.0	0	0.0	0.0	0	0.0	0.0	0	0.0	0.0	0	0.0	0.0
ENSG00000101608	MYL12A	18[+]3247481-3256236	10655	422.119904	186.895279	12624	436.601776	195.328629	10095	421.937775	183.969162	10427	350.931244	160.841583	6880	320.214996	142.253464	6405	329.196136	145.003281
ENSG00000213694	S1PR3	9[+]88991447-89005010	0	0.0	0.0	2	0.009807	0.004387	0	0.0	0.0	4	0.018317	0.008395	0	0.0	0.0	0	0.0	0.0
ENSG00000196539	OR2T3	1[+]248473351-248474307	0	0.0	0.0	0	0.0	0.0	0	0.0	0.0	0	0.0	0.0	0	0.0	0.0	0	0.0	0.0
ENSG00000042062	RIPOR3	20[-]50586108-50691528	27	0.292583	0.129543	30	0.280562	0.125519	24	0.274579	0.119719	0	0.0	0.0	2	0.019153	0.008508	6	0.074645	0.03288
ENSG00000101605	MYOM1	18[-]3066807-3220108	89	1.256638	0.556382	74	0.530226	0.237215	58	0.502143	0.21894	9	0.05649	0.025891	12	0.113983	0.050636	17	0.174755	0.076976
ENSG00000170100	ZNF778	16[+]89217703-89237071	532	5.070953	2.245185	573	4.820289	2.15652	393	2.87793	1.254807	591	4.667744	2.139357	457	4.372233	1.942337	497	5.861225	2.581734
ENSG00000174132	FAM174A	5[+]100535305-100586741	225	7.923702	3.50825	245	7.540241	3.373383	237	8.804361	3.838791	328	9.856839	4.517664	280	11.599216	5.152877	236	10.802921	4.758436
ENSG00000154001	PPP2R5E	14[-]63371357-63543374	2346	18.12537	8.02508	2815	23.065632	10.319193	2114	17.129581	7.468672	2572	21.390015	9.803641	1720	19.493187	8.659723	1428	19.072071	8.400806
ENSG00000174130	TLR6	4[-]38823715-38856817	110	1.044263	0.462352	52	0.731774	0.327384	53	0.896256	0.390777	43	0.367174	0.168286	20	0.378388	0.168096	46	0.600898	0.264682
ENSG00000196531	NACA	12[-]56712428-56731628	22800	1216.271973	538.509277	28602	1369.529785	612.705688	20400	1135.711548	495.181763	26420	1258.681152	576.888733	15805	915.515137	406.711761	15761	984.791565	433.777863
ENSG00000130638	ATXN10	22[+]45671798-45845307	2443	35.575935	15.751387	2803	37.507301	16.780167	2562	39.923191	17.406916	3889	51.880302	23.778193	2970	51.033508	22.671309	2705	53.348827	23.498922
ENSG00000197959	DNM3	1[+]171841498-172418466	427	5.592896	2.476277	483	5.186564	2.320385	352	4.314166	1.88102	340	3.139258	1.43881	239	3.702292	1.644719	250	3.856473	1.698687
ENSG00000198793	MTOR	1[-]11106535-11262507	4888	32.878994	14.557305	4720	27.524488	12.314014	4368	32.376789	14.11661	7088	40.939941	18.763916	6167	48.536686	21.562113	5409	45.626488	20.09741
ENSG00000198794	SCAMP5	15[+]74957219-75021496	150	7.402936	3.27768	148	5.818419	2.603067	369	7.730905	3.370753	131	5.703674	2.614153	88	4.347027	1.931139	61	3.56017	1.568173
ENSG00000198795	ZNF521	18[-]25061926-25352155	6	0.058897	0.026077	4	0.034189	0.015296	4	0.041361	0.018034	4	0.031871	0.014607	0	0.0	0.0	2	0.02544	0.011206
ENSG00000198796	ALPK2	18[-]58481247-58628957	0	0.0	0.0	0	0.0	0.0	2	0.013794	0.006014	0	0.0	0.0	2	0.0081	0.003598	0	0.0	0.0
ENSG00000198797	BRINP2	1[+]177171497-177282422	0	0.0	0.0	0	0.0	0.0	0	0.0	0.0	0	0.0	0.0	0	0.0	0.0	0	0.0	0.0
ENSG00000197953	AADACL2	3[+]151733916-151761339	0	0.0	0.0	0	0.0	0.0	0	0.0	0.0	0	0.0	0.0	0	0.0	0.0	0	0.0	0.0
ENSG00000198799	LRIG2	1[+]113073209-113132260	1321	5.471135	2.422367	1629	5.885037	2.632871	1392	6.076355	2.649352	1243	4.383769	2.009204	931	4.528107	2.011583	874	4.688616	2.065227
ENSG00000197951	ZNF71	19[+]56595264-56626481	297	3.1461	1.392949	322	2.812188	1.258128	258	2.557452	1.115075	205	1.888305	0.865463	175	2.116762	0.940358	174	2.448899	1.078683
ENSG00000175550	DRAP1	11[+]65919257-65921561	3925	210.708817	93.292168	4853	241.908554	108.225998	3769	215.530319	93.973412	5540	263.056427	120.566101	3904	245.662567	109.134033	3230	220.139755	96.966461
ENSG00000197956	S100A6	1[-]153534599-153536244	21382	1559.608398	690.522827	27026	1716.255005	767.82489	21785	1672.788208	729.352722	31505	1956.250854	896.604431	14209	1216.929565	540.61322	13451	1270.574951	559.658813
ENSG00000197771	MCMBP	10[-]119829404-119872849	4755	65.024216	28.789732	5040	55.775593	24.953104	4162	60.312565	26.296892	7401	88.01828	40.341236	5833	96.266228	42.765656	5397	101.791321	44.83672
ENSG00000145384	FABP2	4[-]119317250-119322390	0	0.0	0.0	0	0.0	0.0	0	0.0	0.0	0	0.0	0.0	0	0.0	0.0	0	0.0	0.0
ENSG00000197992	CLEC9A	12[+]10030677-10066027	0	0.0	0.0	0	0.0	0.0	0	0.0	0.0	0	0.0	0.0	0	0.0	0.0	0	0.0	0.0
ENSG00000161682	FAM171A2	17[-]44353215-44363875	917	15.61627	6.914165	1050	14.609181	6.535913	903	15.133566	6.598389	441	6.225753	2.853436	394	8.217234	3.650454	327	6.422431	2.828932
ENSG00000161681	SHANK1	19[-]50661827-50719450	251	1.89163	0.837527	241	1.852361	0.828716	203	1.693989	0.738596	51	0.30774	0.141046	56	0.470319	0.208936	47	0.433864	0.191107
ENSG00000103260	METRN	16[+]715115-719655	721	18.196894	8.056747	693	15.003599	6.712369	664	18.232254	7.949449	719	16.222919	7.435417	378	12.755179	5.666407	400	15.743486	6.934641
ENSG00000187080	OR2AK2	1[+]247965233-247966386	0	0.0	0.0	0	0.0	0.0	0	0.0	0.0	0	0.0	0.0	0	0.0	0.0	0	0.0	0.0
ENSG00000145386	CCNA2	4[-]121816444-121823933	1597	27.367355	12.117006	1851	27.665646	12.377166	1437	25.93644	11.308552	3455	50.431679	23.114246	2864	57.62442	25.599279	2332	51.775391	22.805859
ENSG00000113430	IRX4	5[-]1877413-1887236	0	0.0	0.0	0	0.0	0.0	2	0.03678	0.016036	0	0.0	0.0	0	0.0	0.0	0	0.0	0.0
ENSG00000085978	ATG16L1	2[+]233210051-233295674	2251	34.458714	15.256733	2432	31.792263	14.223349	2307	36.627411	15.969923	1930	24.943523	11.432313	1603	29.019312	12.891644	1433	27.745047	12.221049
ENSG00000140319	SRP14	15[-]40035739-40039188	4573	230.031097	101.847191	9621	377.403961	168.844467	6874	327.218567	142.670624	5925	254.812881	116.787865	8592	454.650055	201.975388	5354	342.267242	150.760803
ENSG00000170006	TMEM154	4[-]152618632-152680165	258	1.70768	0.756082	312	1.967935	0.880422	197	1.296419	0.565252	262	1.27753	0.585528	199	1.157251	0.514101	181	1.21179	0.533765
ENSG00000169248	CXCL11	4[-]76033682-76041415	0	0.0	0.0	0	0.0	0.0	0	0.0	0.0	2	0.050698	0.023236	0	0.0	0.0	0	0.0	0.0
ENSG00000169249	ZRSR2	X[+]15790472-15823260	655	21.448812	9.496548	940	27.539022	12.320517	890	30.989803	13.511868	875	24.71731	11.328634	674	26.242493	11.658059	576	24.461769	10.774842
ENSG00000169246	NPIPB3	16[-]21402237-21440719	1649	66.479546	29.434084	1842	64.633507	28.915993	1649	69.473351	30.291088	1339	45.299213	20.761894	1275	57.978489	25.756571	1072	55.208355	24.318001
ENSG00000284337	AC013271.1	2[+]109898432-109968557	0	0.0	0.0	0	0.0	0.0	0	0.0	0.0	0	0.0	0.0	0	0.0	0.0	111	2.141652	0.943348
ENSG00000100288	CHKB	22[-]50578949-50582999	306	8.971129	3.972003	398	10.19168	4.559594	282	8.712539	3.798755	809	20.239721	9.276429	490	16.904428	7.509684	506	19.251755	8.479952
ENSG00000169242	EFNA1	1[+]155127460-155134857	1247	34.205631	15.144681	1489	34.624996	15.490667	1426	41.595535	18.136076	1357	30.59956	14.024632	849	25.917215	11.513557	963	33.481197	14.747692
ENSG00000169241	SLC50A1	1[+]155135344-155138857	1139	45.344147	20.076302	1503	52.640427	23.550482	1367	57.672447	25.145775	1356	46.528847	21.32547	1090	50.89463	22.609615	1016	52.335468	23.052563
ENSG00000107581	EIF3A	10[-]119033670-119080823	24918	180.066467	79.725151	27279	171.92363	76.915878	24523	186.669266	81.389702	22278	137.113663	62.843021	19401	164.666367	73.151985	16629	155.76741	68.611938
ENSG00000183864	TOB2	22[-]41433492-41447023	3173	35.174114	15.573479	3322	32.230629	14.419466	3160	36.180744	15.775173	2999	27.879211	12.777821	2382	29.862032	13.266016	2342	32.3437	14.246651
ENSG00000183862	CNGA2	X[+]151738451-151745304	0	0.0	0.0	0	0.0	0.0	0	0.0	0.0	0	0.0	0.0	0	0.0	0.0	0	0.0	0.0
ENSG00000089041	P2RX7	12[+]121132819-121188032	4	0.037058	0.016408	8	0.061519	0.027523	2	0.012232	0.005333	0	0.0	0.0	0	0.0	0.0	2	0.02401	0.010576
ENSG00000141543	EIF4A3	17[-]80135214-80147183	6148	171.179428	75.790375	6710	162.874863	72.867599	6539	191.627151	83.551399	9356	222.064728	101.778458	7024	229.538651	101.971085	6080	219.308395	96.600266
ENSG00000155085	AK9	6[-]109492856-109691217	323	7.317095	3.239673	326	6.051684	2.707426	282	7.286048	3.176791	155	3.102625	1.42202	144	3.9034	1.734061	103	2.50733	1.104421
ENSG00000189280	GJB5	1[+]34755047-34758512	6	0.19855	0.087909	10	0.288428	0.129038	9	0.312327	0.136178	0	0.0	0.0	10	0.390069	0.173286	7	0.309719	0.136424
ENSG00000124217	MOCS3	20[+]50958826-50963931	791	7.407209	3.279572	916	7.474926	3.344162	800	7.890539	3.440356	847	6.747168	3.092416	653	7.174142	3.187067	629	7.625189	3.358719
ENSG00000124214	STAU1	20[-]49113339-49188367	9509	142.877151	63.259434	9949	131.933929	59.02512	9251	140.241348	61.146656	9432	122.523033	56.155727	8022	141.391068	62.812077	6786	132.693909	58.448597
ENSG00000205978	NYNRIN	14[+]24398786-24419288	141	0.858615	0.380155	104	0.551596	0.246775	106	0.679427	0.296237	38	0.195756	0.08972	18	0.128581	0.057121	27	0.208396	0.091794
ENSG00000124212	PTGIS	20[-]49503874-49568146	2	0.017141	0.007589	0	0.0	0.0	7	0.063076	0.027502	2	0.014594	0.006689	0	0.0	0.0	0	0.0	0.0
ENSG00000167685	ZNF444	19[+]56132599-56160893	1363	37.907032	16.783491	1433	33.941856	15.18504	1354	39.462063	17.20586	1304	30.706087	14.073457	914	28.649912	12.727541	837	29.04664	12.794373
ENSG00000247595	SPTY2D1-AS1	11[+]18599787-18610255	30	2.324282	1.029085	44	4.031192	1.803491	32	3.289566	1.434284	44	3.598291	1.649197	17	1.877207	0.833937	19	2.32576	1.024443
ENSG00000013364	MVP	16[+]29820394-29848039	3888	70.019119	31.001245	3261	52.008919	23.267956	3296	63.90062	27.86132	2128	32.692307	14.983798	1630	35.605053	15.817318	1389	32.232967	14.197875
ENSG00000111341	MGP	12[-]14881181-14885926	0	0.0	0.0	1	0.019199	0.008589	0	0.0	0.0	0	0.0	0.0	0	0.0	0.0	0	0.0	0.0
ENSG00000000005	TNMD	X[+]100584802-100599885	0	0.0	0.0	0	0.0	0.0	1	0.03267	0.014245	0	0.0	0.0	0	0.0	0.0	0	0.0	0.0
ENSG00000111344	RASAL1	12[-]113098819-113136239	950	14.009024	6.202551	1128	14.107966	6.311677	788	13.738718	5.990221	893	12.267257	5.622426	614	11.613023	5.159011	600	13.62572	6.001814
ENSG00000173905	GOLIM4	3[-]168008677-168095975	3338	38.948246	17.244492	3700	37.753742	16.890419	3138	39.214092	17.097744	3425	34.288563	15.715405	2769	38.509003	17.107378	2324	35.9879	15.851837
ENSG00000161970	RPL26	17[-]8377520-8383213	56363	4959.884766	2196.008789	74681	5740.318359	2568.125977	48213	4405.29541	1920.753662	57743	4173.267578	1912.724976	40994	4244.776367	1885.7146	43759	5090.583008	2242.283691
ENSG00000117228	GBP1	1[-]89052319-89065360	13	0.201551	0.089237	4	0.054963	0.02459	4	0.066382	0.028943	7	0.091392	0.041888	10	0.182161	0.080924	4	0.081659	0.035969
ENSG00000135447	PPP1R1A	12[-]54575387-54588659	0	0.0	0.0	0	0.0	0.0	0	0.0	0.0	0	0.0	0.0	0	0.0	0.0	0	0.0	0.0
ENSG00000135446	CDK4	12[-]57747727-57756013	4558	131.025558	58.012096	4460	104.720352	46.850201	4322	121.326859	52.899746	5789	136.545334	62.582542	4029	142.471939	63.292255	3746	129.448868	57.019226
ENSG00000135441	BLOC1S1	12[+]55716037-55720087	1629	114.034027	50.489017	1954	119.216904	53.335728	1441	105.865471	46.158421	2439	144.536972	66.245331	1570	135.327698	60.118458	1580	156.353317	68.87001
ENSG00000135443	KRT85	12[-]52360006-52367481	0	0.0	0.0	4	0.065898	0.029482	0	0.0	0.0	0	0.0	0.0	0	0.0	0.0	0	0.0	0.0
ENSG00000082014	SMARCD3	7[-]151238973-151277896	234	5.689609	2.519097	237	4.994272	2.234357	203	4.891191	2.132609	211	4.184166	1.91772	113	3.262147	1.449188	94	3.112932	1.371174
ENSG00000255275	AL080251.1	1[-]18849273-18921121	0	0.0	0.0	4	0.029736	0.013304	0	0.0	0.0	15	0.132897	0.06091	0	0.0	0.0	0	0.0	0.0
ENSG00000255274	TMPRSS4-AS1	11[-]118003634-118088299	0	0.0	0.0	0	0.0	0.0	0	0.0	0.0	0	0.0	0.0	0	0.0	0.0	0	0.0	0.0
ENSG00000117222	RBBP5	1[-]205086142-205122015	1606	17.529331	7.761181	1790	17.047405	7.626736	1370	15.761829	6.872318	2032	18.970745	8.694822	1494	19.203297	8.530942	1315	18.633307	8.20754
ENSG00000185133	INPP5J	22[+]31122923-31134696	302	5.995006	2.654313	297	5.139509	2.299334	260	5.994804	2.613795	209	3.742228	1.715168	132	3.325908	1.477513	131	3.083542	1.358229
ENSG00000185130	HIST1H2BL	6[-]27807444-27807931	6	0.574818	0.254503	12	0.956462	0.427906	6	0.588306	0.256507	14	1.106197	0.507001	14	1.59619	0.709097	4	0.414753	0.182689
ENSG00000117226	GBP3	1[-]89006666-89022894	79	1.473891	0.652571	110	1.617968	0.723853	69	1.853888	0.808314	45	1.056729	0.484328	45	0.826043	0.366964	26	0.898539	0.395786
ENSG00000136425	CIB2	15[-]78104606-78131544	23	0.677405	0.299924	25	0.792043	0.354347	19	0.594867	0.259368	14	0.346814	0.158954	17	0.702649	0.312147	5	0.185029	0.081501
ENSG00000283526	AL160276.1	9[+]131545514-131558620	0	0.0	0.0	0	0.0	0.0	0	0.0	0.0	0	0.0	0.0	0	0.0	0.0	0	0.0	0.0
ENSG00000229549	TSPY8	Y[+]9357797-9360593	0	0.0	0.0	0	0.0	0.0	0	0.0	0.0	0	0.0	0.0	0	0.0	0.0	0	0.0	0.0
ENSG00000229544	NKX1-2	10[-]124445239-124450184	0	0.0	0.0	0	0.0	0.0	0	0.0	0.0	0	0.0	0.0	0	0.0	0.0	0	0.0	0.0
ENSG00000152380	FAM151B	5[+]80487969-80542563	23	0.709676	0.314212	37	0.942014	0.421442	24	1.31033	0.571317	30	0.74948	0.343507	20	0.633734	0.281532	14	0.840598	0.370264
ENSG00000169020	ATP5I	4[-]672436-674338	2231	295.373352	130.777725	2952	340.913116	152.519058	2143	298.971954	130.354813	3684	415.35733	190.369873	1645	255.72142	113.602608	1403	240.636017	105.994591
ENSG00000152382	TADA1	1[-]166856510-166876327	753	16.729292	7.406961	837	16.225639	7.25909	685	16.038277	6.992852	981	18.55522	8.504375	803	20.950476	9.307115	727	20.91349	9.211907
ENSG00000160087	UBE2J2	1[-]1253909-1273885	1256	42.761833	18.932972	1572	50.657104	22.663174	1401	54.773933	23.881992	2079	61.368141	28.126734	1282	52.285549	23.22752	1200	54.957272	24.207405
ENSG00000036054	TBC1D23	3[+]100261000-100325251	2355	32.598114	14.432945	2906	34.826	15.580592	2034	28.558056	12.451604	1791	22.011547	10.088507	1269	21.336197	9.478469	1259	23.733675	10.454133
ENSG00000213204	AL049697.1	6[+]87408012-87496140	4	0.068574	0.030361	5	0.077583	0.034709	2	0.029071	0.012675	22	0.380929	0.17459	7	0.157822	0.070111	2	0.033828	0.0149
ENSG00000104903	LYL1	19[-]13099033-13103161	34	1.079515	0.47796	33	0.901988	0.403535	27	0.901783	0.393186	31	0.830447	0.380617	13	0.488925	0.217202	14	0.57593	0.253684
ENSG00000213203	GIMAP1	7[+]150716557-150724284	0	0.0	0.0	0	0.0	0.0	0	0.0	0.0	0	0.0	0.0	0	0.0	0.0	0	0.0	0.0
ENSG00000277058	HNRNPCL3	1[+]13060869-13062229	0	0.0	0.0	1	0.003137	0.001403	0	0.0	0.0	0	0.0	0.0	0	0.0	0.0	0	0.0	0.0
ENSG00000102119	EMD	X[+]154379197-154381523	2540	90.973518	40.278889	2937	92.511116	41.387989	2800	108.035072	47.104389	2791	85.400795	39.141571	2444	107.346657	47.688061	2198	106.835236	47.058445
ENSG00000146918	NCAPG2	7[-]158631311-158704829	3394	39.679016	17.568043	3627	33.990276	15.206702	3244	42.329197	18.455961	4428	41.658089	19.093067	3443	45.464569	20.197344	2951	41.845608	18.43202
ENSG00000105464	GRIN2D	19[+]48394875-48444931	292	2.739377	1.21287	353	2.891296	1.293519	294	2.909228	1.268453	130	1.039374	0.476374	116	1.278552	0.567989	108	1.315356	0.579384
ENSG00000095110	NXPE1	11[-]114521715-114559895	12	0.248103	0.109849	10	0.1814	0.081156	2	0.0225	0.00981	6	0.151723	0.069539	0	0.0	0.0	8	0.216365	0.095304
ENSG00000105467	SYNGR4	19[+]48364395-48376376	5	0.208875	0.09248	15	0.610538	0.273145	7	0.351228	0.153139	6	0.232323	0.10648	13	0.677502	0.300976	5	0.254811	0.112239
ENSG00000113657	DPYSL3	5[-]147390811-147510056	5405	53.041775	23.484459	5670	49.559357	22.172062	5242	53.044811	23.128077	7891	85.834816	39.340496	5920	82.976456	36.861763	5484	70.131775	30.891422
ENSG00000002587	HS3ST1	4[-]11393150-11429765	88	0.521547	0.230917	81	0.419509	0.187682	111	0.693681	0.302452	57	0.780627	0.357783	37	0.257371	0.114335	28	0.215968	0.095129
ENSG00000104907	TRMT1	19[-]13104902-13117567	1556	37.73056	16.705357	1852	38.057205	17.02618	1693	43.408955	18.926746	2494	52.259785	23.952118	1792	50.789738	22.563017	1809	55.069069	24.256649
ENSG00000048649	RSF1	11[-]77659996-77821017	2929	23.147711	10.24874	3400	21.866968	9.78293	2606	14.716749	6.416652	2677	19.216797	8.807593	1750	14.691604	6.526651	1731	16.1497	7.113568
ENSG00000214078	CPNE1	20[-]35626031-35664956	2770	87.955597	38.942696	2998	81.655281	36.531258	2950	98.901115	43.121895	4463	123.998199	56.831837	3160	115.259834	51.203445	3033	124.921349	55.02496
ENSG00000150873	C2orf50	2[+]11133053-11146790	7	0.124465	0.055107	17	0.292841	0.131013	4	0.072222	0.031489	0	0.0	0.0	0	0.0	0.0	9	0.188986	0.083244
ENSG00000118418	HMGN3	6[-]79201245-79234738	2229	125.157318	55.413902	2813	137.414871	61.477203	2116	124.723969	54.38092	2904	139.233948	63.814804	1867	122.933456	54.6124	1816	131.951996	58.121796
ENSG00000163319	MRPS18C	4[+]83455965-83467504	1211	58.70507	25.991905	1660	68.113815	30.473028	1079	61.798927	26.944962	1653	84.698792	38.81982	1191	68.075623	30.242161	1134	65.665642	28.924196
ENSG00000139053	PDE6H	12[+]14973022-14981865	0	0.0	0.0	0	0.0	0.0	0	0.0	0.0	0	0.0	0.0	0	0.0	0.0	0	0.0	0.0
ENSG00000118412	CASP8AP2	6[+]89829894-89871412	1805	15.407173	6.821588	2261	16.60346	7.428121	1470	12.881459	5.616447	2434	18.027731	8.262612	1826	18.281172	8.121294	1711	19.228786	8.469835
ENSG00000204410	MSH5	6[+]31739948-31762834	1315	28.064251	12.425559	1242	23.102673	10.335765	1384	31.857586	13.890232	1503	27.351784	12.536086	1380	33.91087	15.064688	1205	33.061535	14.56284
ENSG00000160883	HK3	5[-]176880871-176899332	2	0.021781	0.009644	0	0.0	0.0	0	0.0	0.0	2	0.026556	0.012171	0	0.0	0.0	0	0.0	0.0
ENSG00000160882	CYP11B1	8[-]142872357-142879846	0	0.0	0.0	0	0.0	0.0	0	0.0	0.0	0	0.0	0.0	0	0.0	0.0	0	0.0	0.0
ENSG00000165023	DIRAS2	9[-]90609832-90643105	4	0.043606	0.019307	10	0.094639	0.04234	10	0.112157	0.048901	4	0.030291	0.013883	2	0.022445	0.009971	2	0.028253	0.012445
ENSG00000196597	ZNF782	9[-]96816472-96875623	296	5.332834	2.361133	306	5.294271	2.368572	221	3.775397	1.646111	292	3.89296	1.784252	233	4.509012	2.0031	213	4.379771	1.929188
ENSG00000160886	LY6K	8[+]142700111-142705127	20	0.353265	0.15641	11	0.157218	0.070337	15	0.266623	0.11625	10	0.140175	0.064246	6	0.123259	0.054757	9	0.197558	0.08702
ENSG00000110169	HPX	11[-]6431049-6441064	19	0.526576	0.233144	25	0.619964	0.277362	13	0.371352	0.161913	0	0.0	0.0	8	0.262318	0.116533	2	0.039103	0.017224
ENSG00000075539	FRYL	4[-]48497361-48780299	3154	22.651178	10.028899	3547	23.107489	10.337919	2711	21.733294	9.475937	3349	20.773254	9.520963	2708	23.569773	10.470721	2547	23.82527	10.494479
ENSG00000173908	KRT28	17[-]40792203-40799959	0	0.0	0.0	0	0.0	0.0	0	0.0	0.0	0	0.0	0.0	0	0.0	0.0	0	0.0	0.0
ENSG00000186448	ZNF197	3[+]44584888-44648471	752	10.070652	4.458821	930	11.109866	4.970376	674	9.588948	4.180879	377	4.478714	2.05272	365	5.664887	2.51659	247	4.729389	2.083186
ENSG00000160888	IER2	19[+]13150415-13154908	7227	124.731544	55.225388	7492	110.114319	49.263378	8486	152.131531	66.330894	648	10.784492	4.942834	362	7.671343	3.407945	2577	54.751179	24.116627
ENSG00000146910	CNPY1	7[-]155474206-155555450	360	7.860697	3.480355	432	7.903488	3.535894	395	9.457758	4.123679	213	4.234355	1.940723	135	3.326648	1.477842	164	4.678737	2.060875
ENSG00000106384	MOGAT3	7[-]101195007-101201021	167	4.61693	2.044164	134	3.104725	1.389004	126	4.133829	1.802391	162	3.488899	1.59906	104	3.778056	1.678377	136	5.271489	2.321969
ENSG00000177954	RPS27	1[+]153990759-153992150	34893	4819.236328	2133.736084	48420	5833.411133	2609.77417	30205	4394.773438	1916.165771	40146	4720.518066	2163.545166	17299	2805.634521	1246.385254	17497	3131.537842	1379.369873
ENSG00000188493	C19orf54	19[-]40740856-40751553	747	16.218546	7.180826	536	12.263124	5.486325	520	14.150135	6.169603	458	9.49798	4.353189	304	8.963876	3.982145	448	12.391324	5.458091
ENSG00000177951	BET1L	11[-]167784-207428	2571	45.708164	20.237471	2779	42.432808	18.983757	2539	47.66983	20.784531	3427	51.555122	23.62915	2674	55.592415	24.696575	2338	53.323849	23.487921
ENSG00000143669	LYST	1[-]235661041-235866924	766	2.735291	1.211061	907	2.813413	1.258676	713	2.675898	1.166719	275	0.831072	0.380903	168	0.705233	0.313295	251	1.157763	0.509968
ENSG00000156097	GPR61	1[+]109539872-109548406	10	0.095026	0.042073	17	0.134414	0.060135	18	0.182262	0.079468	10	0.08027	0.03679	4	0.045638	0.020274	10	0.125907	0.055459
ENSG00000167359	OR51I1	11[-]5440570-5441514	1	0.046887	0.020759	2	0.088261	0.039487	0	0.0	0.0	2	0.08616	0.03949	2	0.068525	0.030442	0	0.0	0.0
ENSG00000198242	RPL23A	17[+]28719393-28724359	52907	1703.913574	754.41449	64133	1771.054688	792.341492	44038	1503.809204	655.676086	54937	1489.671509	682.758118	34494	1283.443481	570.16156	33018	1381.110352	608.347046
ENSG00000198535	C2CD4A	15[+]62066977-62070917	6	0.081703	0.036174	12	0.144862	0.064809	8	0.105169	0.045855	2	0.01938	0.008883	0	0.0	0.0	0	0.0	0.0
ENSG00000143842	SOX13	1[+]204073604-204127743	4041	57.241505	25.343904	4147	51.197269	22.904835	4268	63.488373	27.681576	2987	36.02496	16.511246	2421	39.84977	17.703007	2221	40.583317	17.876011
ENSG00000198246	SLC29A3	10[+]71319258-71363385	906	19.242712	8.519788	968	17.923971	8.018897	924	20.652727	9.004799	658	11.88301	5.446315	530	13.206765	5.867022	528	14.520059	6.39575
ENSG00000143845	ETNK2	1[-]204131062-204152003	384	7.749027	3.430912	457	8.252789	3.692166	427	9.466046	4.127293	321	5.567913	2.55193	231	5.785923	2.570359	224	5.734016	2.525701
ENSG00000143847	PPFIA4	1[+]203026498-203078740	85	0.944171	0.418036	106	1.019971	0.456319	84	0.951002	0.414647	208	2.038385	0.934249	144	1.438322	0.638965	157	2.820006	1.242147
ENSG00000092140	G2E3	14[+]30559123-30620063	933	10.858053	4.807446	1197	10.985182	4.914594	1156	11.787027	5.139264	941	9.141184	4.18966	527	9.869372	4.384406	555	8.375562	3.689241
ENSG00000135916	ITM2C	2[+]230864639-230879248	7990	197.796661	87.575256	9166	197.471115	88.345398	8371	220.043915	95.941376	7378	157.343246	72.114799	5609	162.601257	72.234573	5147	164.795853	72.58876
ENSG00000177932	ZNF354C	5[+]179060415-179083537	0	0.0	0.0	0	0.0	0.0	0	0.0	0.0	0	0.0	0.0	0	0.0	0.0	0	0.0	0.0
ENSG00000135914	HTR2B	2[-]231108230-231125118	7	0.134288	0.059457	6	0.105961	0.047405	0	0.0	0.0	9	0.146006	0.066919	6	0.137292	0.060991	10	0.264434	0.116477
ENSG00000188089	PLA2G4E	15[-]41981582-42051190	30	0.271996	0.120427	19	0.143451	0.064178	23	0.217184	0.094695	18	0.136991	0.062787	9	0.093952	0.041738	10	0.107815	0.04749
ENSG00000014914	MTMR11	1[-]149928652-149936867	349	6.359724	2.815793	456	7.232638	3.235766	353	6.464449	2.818566	304	4.786545	2.193807	220	4.383351	1.947276	199	4.867539	2.144038
ENSG00000105607	GCDH	19[+]12891026-12914207	395	14.78132	6.544488	491	13.926445	6.230468	502	14.734419	6.424356	1202	31.101593	14.254728	867	30.419348	13.5136	773	32.314037	14.233583
ENSG00000014919	COX15	10[-]99711844-99732100	2262	43.147579	19.103762	2629	43.310474	19.37641	2339	46.655624	20.342325	2570	41.663334	19.09547	2038	45.554398	20.237249	1682	41.516163	18.286905
ENSG00000105609	LILRB5	19[-]54249431-54257301	0	0.0	0.0	2	0.025689	0.011493	0	0.0	0.0	0	0.0	0.0	0	0.0	0.0	0	0.0	0.0
ENSG00000156711	MAPK13	6[+]36130321-36144524	4595	48.900394	21.650845	4980	46.467037	20.788607	4876	55.552414	24.221416	6080	75.23362	34.48167	4385	81.280212	36.108212	4226	78.151917	34.424107
ENSG00000244242	IFITM10	11[-]1732410-1750591	58	0.723044	0.32013	45	0.490015	0.219225	51	0.663167	0.289148	9	0.091964	0.04215	7	0.101055	0.044893	3	0.033213	0.014629
ENSG00000164104	HMGB2	4[-]173331695-173335125	8617	304.682495	134.899399	11633	396.645386	177.452774	8361	349.116455	152.218338	13621	433.966583	198.899002	9973	453.179352	201.322021	9167	461.754395	203.39212
ENSG00000135919	SERPINE2	2[-]223975112-224039319	3543	79.760735	35.314381	3969	77.602051	34.717911	3205	75.373749	32.86372	3029	59.670441	27.348629	2807	74.112839	32.924156	2489	72.814316	32.073017
ENSG00000176595	KBTBD11	8[+]1973878-2006936	6	0.042613	0.018867	14	0.084277	0.037704	0	0.0	0.0	10	0.058811	0.026955	2	0.016735	0.007434	0	0.0	0.0
ENSG00000176396	EID2	19[-]39538705-39540333	709	20.814098	9.215526	848	21.701822	9.709046	743	22.958477	10.010129	962	24.05323	11.024267	629	21.661766	9.6231	550	20.912909	9.211651
ENSG00000164105	SAP30	4[+]173370943-173377532	917	39.706684	17.580294	1226	46.297951	20.712961	836	38.113937	16.618065	1524	56.187778	25.752428	907	46.110649	20.484362	852	47.775543	21.04402
ENSG00000176390	CRLF3	17[-]30772363-30824776	749	12.987741	5.750374	863	12.251534	5.481139	715	12.332121	5.37693	882	12.911536	5.917717	688	13.726822	6.098053	520	12.015673	5.292625
ENSG00000178177	LCORL	4[-]17841199-18021876	740	5.697175	2.522447	993	6.965114	3.11608	681	6.662565	2.904946	1035	7.380836	3.382843	658	7.409859	3.291783	550	6.257765	2.7564
ENSG00000176393	RNPEP	1[+]201982624-202006147	2537	60.325348	26.70929	3120	66.850227	29.907719	2662	64.574181	28.154999	4175	87.034302	39.890251	3146	82.034523	36.443314	2867	86.335472	38.028774
ENSG00000164879	CA3	8[+]85373436-85449040	0	0.0	0.0	0	0.0	0.0	4	0.114928	0.05011	0	0.0	0.0	0	0.0	0.0	0	0.0	0.0
ENSG00000157693	TMEM268	9[+]114611206-114646422	685	7.930204	3.51113	721	7.406967	3.313758	671	8.34971	3.640558	618	6.381866	2.924987	503	7.17469	3.18731	434	6.477713	2.853282
ENSG00000176399	DMRTA1	9[+]22446841-22455740	92	0.78202	0.346242	103	0.770916	0.344895	108	0.969178	0.422572	37	0.266434	0.122114	21	0.211448	0.093935	27	0.293336	0.129208
ENSG00000064932	SBNO2	19[-]1107636-1174283	2668	28.177656	12.475769	3004	26.382318	11.803025	3004	37.351753	16.285746	3172	27.489618	12.599259	2347	28.208498	12.531445	2136	28.169289	12.407919
ENSG00000064933	PMS1	2[+]189784085-189877629	1110	19.097448	8.455471	1377	21.046261	9.415758	939	19.275373	8.404259	1364	24.63221	11.28963	944	25.891825	11.502277	990	29.349037	12.927571
ENSG00000215183	MSMP	9[-]35752990-35754269	3	0.19241	0.08519	6	0.374352	0.167479	6	0.41864	0.182531	5	0.267137	0.122436	2	0.097076	0.043126	4	0.278799	0.122805
ENSG00000132694	ARHGEF11	1[-]156934840-157045370	2302	18.332546	8.116808	2433	16.528484	7.394578	1910	15.873548	6.921029	2482	16.561937	7.590798	1942	18.168108	8.071066	1713	17.639706	7.769882
ENSG00000136936	XPA	9[-]97674909-97697357	738	24.227816	10.726962	934	26.69673	11.943688	673	23.293226	10.156083	831	23.296984	10.677658	615	23.921173	10.626828	531	22.071384	9.721932
ENSG00000143674	MAP3K21	1[+]233327768-233385148	1697	17.964361	7.953793	2193	19.973064	8.935628	1727	16.085777	7.013562	1592	13.773784	6.31291	1311	14.901031	6.619688	1138	15.259911	6.721637
ENSG00000215187	FAM166B	9[-]35561832-35563899	2	0.093024	0.041187	13	0.476517	0.213186	10	0.453025	0.197524	6	0.218074	0.09995	0	0.0	0.0	3	0.126693	0.055805
ENSG00000083635	NUFIP1	13[-]44939249-44989483	733	10.059514	4.45389	802	9.596962	4.293526	703	10.16249	4.430949	1064	12.431888	5.697881	903	14.552026	6.464644	760	13.513583	5.95242
ENSG00000136932	TRMO	9[-]97904489-97922570	527	12.525311	5.545631	590	12.989349	5.811226	512	12.8035	5.582456	606	11.948744	5.476443	360	10.108817	4.490777	414	12.651592	5.572733
ENSG00000132692	BCAN	1[+]156641390-156659528	1428	85.218468	37.730816	1339	78.719925	35.218029	1316	80.378975	35.046051	729	42.288563	19.382027	705	15.7857	7.012697	671	63.85405	28.126228
ENSG00000198523	PLN	6[+]118548298-118560730	0	0.0	0.0	0	0.0	0.0	0	0.0	0.0	0	0.0	0.0	0	0.0	0.0	0	0.0	0.0
ENSG00000149499	EML3	11[-]62602218-62612765	1978	31.275887	13.847523	2271	29.740339	13.30535	2004	31.813381	13.870957	2302	29.320862	13.43857	1598	29.794138	13.235855	1713	32.726559	14.41529
ENSG00000132698	RAB25	1[+]156061160-156070514	7	0.271996	0.120427	9	0.329208	0.147282	7	0.284356	0.123982	3	0.089979	0.04124	5	0.206341	0.091666	13	0.67367	0.296736
ENSG00000178904	DPY19L3	19[+]32405543-32485895	931	9.810049	4.343438	1139	10.765083	4.816125	882	9.082454	3.960042	663	7.190192	3.295465	774	8.982512	3.990423	713	10.737849	4.729774
ENSG00000189139	FSCB	14[-]44504342-44507279	0	0.0	0.0	0	0.0	0.0	0	0.0	0.0	0	0.0	0.0	0	0.0	0.0	0	0.0	0.0
ENSG00000069011	PITX1	5[-]135027735-135034813	3313	95.822212	42.425667	3790	98.660927	44.139317	3376	108.334953	47.235142	3405	60.707294	27.823847	2394	60.323589	26.798368	2520	68.981651	30.384819
ENSG00000163673	DCLK3	3[-]36712422-36764349	0	0.0	0.0	0	0.0	0.0	0	0.0	0.0	0	0.0	0.0	0	0.0	0.0	0	0.0	0.0
ENSG00000189132	FAM47B	X[+]34942796-34944915	0	0.0	0.0	0	0.0	0.0	0	0.0	0.0	0	0.0	0.0	0	0.0	0.0	0	0.0	0.0
ENSG00000198252	STYX	14[+]52730180-52774998	696	6.867354	3.040549	974	8.382956	3.7504	506	5.250061	2.28908	827	6.941483	3.181475	608	7.055606	3.134408	575	7.353986	3.239261
ENSG00000167536	DHRS13	17[-]28897781-28903071	804	19.669081	8.708565	455	9.87359	4.417285	406	10.794454	4.706491	952	19.894758	9.118323	318	9.311614	4.136625	647	20.552116	9.052731
ENSG00000168374	ARF4	3[-]57571363-57598220	5948	176.120728	77.978157	4341	112.17363	50.184681	3578	111.432556	48.585728	5997	150.771133	69.102623	2691	93.366859	41.477631	2430	93.21022	41.056942
ENSG00000189134	NKAPL	6[+]28259320-28260958	0	0.0	0.0	0	0.0	0.0	0	0.0	0.0	0	0.0	0.0	0	0.0	0.0	0	0.0	0.0
ENSG00000167535	CACNB3	12[+]48814432-48828941	1032	25.247091	11.17825	1213	26.673513	11.933302	1060	28.085546	12.245584	606	13.220692	6.059412	537	16.032663	7.122408	500	17.448265	7.685556
ENSG00000241058	NSUN6	10[-]18545561-18659285	938	21.617708	9.571327	969	20.017464	8.955491	814	19.539011	8.519207	760	14.555437	6.671163	495	13.163773	5.847922	548	15.699924	6.915452
ENSG00000162105	SHANK2	11[-]70467856-71252577	700	4.316998	1.911368	824	5.296145	2.369411	840	6.061868	2.643036	239	1.310715	0.600737	187	1.165357	0.517702	179	1.724782	0.759727
ENSG00000268439	EMG1	12[+]6970921-6997428	398	19.735806	8.738107	256	10.679477	4.777826	187	9.539553	4.159342	231	9.195598	4.2146	200	11.398418	5.063674	226	14.026134	6.178186
ENSG00000188886	ASTL	2[-]96123850-96138436	6	0.199938	0.088523	4	0.097313	0.043536	6	0.210511	0.091785	5	0.149886	0.068697	3	0.125516	0.05576	6	0.246394	0.108531
ENSG00000182240	BACE2	21[+]41167801-41282518	3350	43.65522	19.328522	3621	41.408588	18.525536	3064	27.51639	11.997425	3111	30.633539	14.040206	2391	34.794136	15.457073	2156	34.358093	15.133944
ENSG00000166483	WEE1	11[+]9573681-9593457	1396	25.721012	11.388081	1655	27.59296	12.344646	1257	25.280321	11.022477	1805	28.357632	12.997095	1420	30.636108	13.609895	1575	38.789089	17.085695
ENSG00000166482	MFAP4	17[-]19383442-19387240	44	1.091972	0.483475	32	0.683882	0.305958	38	0.981976	0.428151	27	0.562339	0.257735	22	0.629053	0.279453	26	0.81052	0.357015
ENSG00000166897	ELFN2	22[-]37367960-37427470	776	4.43356	1.962976	833	4.149918	1.856607	718	4.326012	1.886185	300	1.456699	0.667646	229	1.53498	0.681905	247	1.824312	0.803567
ENSG00000244020	MT1HL1	1[-]237004103-237004418	0	0.0	0.0	0	0.0	0.0	0	0.0	0.0	0	0.0	0.0	0	0.0	0.0	0	0.0	0.0
ENSG00000268434	AC011530.1	19[-]45779437-45785973	9	0.772762	0.342143	10	0.764983	0.342241	4	0.363833	0.158635	4	0.188105	0.086214	2	0.104108	0.046249	8	0.979032	0.431241
ENSG00000108654	DDX5	17[-]64499616-64507530	37303	983.905518	435.628113	40945	933.511047	417.637848	35352	983.363647	428.756531	40005	912.837402	418.378845	30162	951.265076	422.593445	27357	945.236023	416.354553
ENSG00000128652	HOXD3	2[+]176136957-176173102	0	0.0	0.0	0	0.0	0.0	0	0.0	0.0	0	0.0	0.0	0	0.0	0.0	0	0.0	0.0
ENSG00000003989	SLC7A2	8[+]17497088-17570573	49	0.305074	0.135073	18	0.094567	0.042308	21	0.13382	0.058347	14	0.071767	0.032893	14	0.100855	0.044804	6	0.04759	0.020962
ENSG00000186951	PPARA	22[+]46150521-46243756	323	2.365895	1.04751	194	1.560847	0.698298	466	2.986267	1.302043	280	1.5958	0.7314	249	1.735286	0.77089	175	1.527178	0.672686
ENSG00000108651	UTP6	17[-]31860899-31901765	2877	32.83054	14.535853	3196	32.376209	14.484596	2640	32.007908	13.955774	3497	36.118473	16.554106	2574	35.835346	15.919623	2170	32.476643	14.305208
ENSG00000186952	TMEM232	5[-]110420104-110738956	30	1.290139	0.571214	27	0.861625	0.385477	28	1.040334	0.453596	12	0.330677	0.151558	0	0.0	0.0	0	0.0	0.0
ENSG00000215455	KRTAP10-1	21[-]44538981-44540195	2	0.078707	0.034848	1	0.009535	0.004266	2	0.0608	0.026509	0	0.0	0.0	0	0.0	0.0	0	0.0	0.0
ENSG00000215454	KRTAP10-4	21[+]44573724-44638284	2	0.058204	0.02577	0	0.0	0.0	0	0.0	0.0	0	0.0	0.0	0	0.0	0.0	0	0.0	0.0
ENSG00000157388	CACNA1D	3[+]53328963-53813733	37	0.232672	0.103017	40	0.224178	0.100294	38	0.207721	0.090569	24	0.127241	0.058318	41	0.318848	0.141646	31	0.206389	0.09091
ENSG00000196338	NLGN3	X[+]71144831-71171201	269	3.883926	1.719624	274	3.688226	1.650053	272	4.358122	1.900185	72	0.79469	0.364228	63	0.964131	0.428309	97	1.560726	0.687464
ENSG00000003987	MTMR7	8[-]17298030-17413327	43	0.529715	0.234534	64	0.688755	0.308138	47	0.605768	0.264121	53	0.553587	0.253725	40	0.579177	0.257295	40	0.634131	0.27932
ENSG00000159784	FAM131B	7[-]143353400-143362752	6	0.044337	0.01963	4	0.028486	0.012744	6	0.048166	0.021001	6	0.039858	0.018268	4	0.035402	0.015727	8	0.084361	0.037159
ENSG00000232593	KANTR	X[+]53094148-53127445	17	0.185364	0.082071	35	0.338166	0.15129	25	0.290205	0.126532	29	0.268979	0.12328	19	0.244521	0.108627	12	0.165619	0.072951
ENSG00000115268	RPS15	19[+]1438358-1440494	6852	607.331421	268.898407	8260	637.97113	285.41806	6944	647.49646	282.315033	8131	604.022278	276.840302	7757	820.715759	364.597748	9158	1079.724121	475.593475
ENSG00000010404	IDS	X[-]149476990-149521096	1342	15.269699	6.76072	1698	12.543732	5.611864	1416	16.852148	7.347708	988	10.453115	4.790954	800	14.248953	6.330006	732	10.202801	4.494097
ENSG00000043355	ZIC2	13[+]99981772-99986773	48	0.762659	0.33767	79	1.095408	0.490068	59	0.982468	0.428366	8	0.100719	0.046162	20	0.370923	0.16478	10	0.192614	0.084842
ENSG00000204767	FAM196B	5[-]169864264-169980740	0	0.0	0.0	0	0.0	0.0	0	0.0	0.0	0	0.0	0.0	0	0.0	0.0	0	0.0	0.0
ENSG00000124103	FAM209A	20[+]56524486-56526142	4	0.209943	0.092953	8	0.362099	0.161997	4	0.205912	0.08978	6	0.232439	0.106533	5	0.2928	0.130075	0	0.0	0.0
ENSG00000259316	AC087632.1	15[-]64214099-64381510	586	31.101273	13.770212	100	5.459834	2.442642	381	21.948746	9.569877	167	8.620808	3.951157	169	13.443319	5.972108	163	14.919718	6.57179
ENSG00000119231	SENP5	3[+]196867856-196934714	2320	19.918781	8.81912	3103	24.08017	10.773081	2494	22.146109	9.655928	2496	18.829489	8.63008	2141	21.810061	9.68898	1954	23.733107	10.453883
ENSG00000244355	LY6G6D	6[+]31715356-31717804	45	4.708239	2.084591	64	6.13471	2.74457	49	5.894298	2.569974	21	1.956161	0.896563	10	1.036244	0.460345	6	0.714563	0.314748
ENSG00000099308	MAST3	19[+]18097793-18151692	904	7.363875	3.260385	927	6.58253	2.944918	851	7.300801	3.183223	986	7.068303	3.2396	830	7.93165	3.523585	848	8.943583	3.93944
ENSG00000187902	SHISA7	19[-]55428740-55442863	8	0.059018	0.026131	6	0.041475	0.018555	11	0.09061	0.039507	14	0.094247	0.043196	4	0.035365	0.015711	4	0.040875	0.018004
ENSG00000140443	IGF1R	15[+]98648971-98964530	3537	27.685051	12.257667	3980	28.195683	12.614295	3616	28.900387	12.600863	2800	21.787411	9.985778	2488	15.481354	6.877492	2571	22.677425	9.98888
ENSG00000197057	DTHD1	4[+]36281622-36344785	0	0.0	0.0	0	0.0	0.0	0	0.0	0.0	0	0.0	0.0	0	0.0	0.0	0	0.0	0.0
ENSG00000171877	FRMD5	15[-]43870761-44195252	1594	21.664309	9.59196	1793	21.766644	9.738047	1385	20.807096	9.072105	943	9.309527	4.266816	789	10.67959	4.744339	814	11.27621	4.966909
ENSG00000170549	IRX1	5[+]3596054-3601403	0	0.0	0.0	0	0.0	0.0	0	0.0	0.0	0	0.0	0.0	0	0.0	0.0	0	0.0	0.0
ENSG00000128654	MTX2	2[+]176269395-176338025	1503	52.827084	23.3894	1945	60.738319	27.173347	1431	56.428864	24.603558	1672	51.304199	23.514145	898	40.844734	18.145012	970	48.270065	21.261847
ENSG00000047849	MAP4	3[-]47850690-48089272	7163	57.073727	25.269623	7038	47.035835	21.043076	6315	53.352722	23.262331	5872	41.427361	18.987316	5479	55.587547	24.694414	4880	54.052929	23.809061
ENSG00000143105	KCNA10	1[-]110517217-110519175	0	0.0	0.0	2	0.03548	0.015873	0	0.0	0.0	0	0.0	0.0	0	0.0	0.0	0	0.0	0.0
ENSG00000196632	WNK3	X[-]54192823-54358642	19	0.079965	0.035405	25	0.09191	0.041119	9	0.038321	0.016709	10	0.034618	0.015866	7	0.034457	0.015307	6	0.032801	0.014448
ENSG00000128655	PDE11A	2[-]177623252-178108339	52	0.263523	0.116676	75	0.335143	0.149938	42	0.2276	0.099236	30	0.13044	0.059784	25	0.150047	0.066658	17	0.112183	0.049414
ENSG00000147576	ADHFE1	8[+]66430185-66468907	7	0.145581	0.064457	7	0.130866	0.058547	8	0.255069	0.111213	0	0.0	0.0	4	0.08346	0.037077	4	0.111187	0.048975
ENSG00000044115	CTNNA1	5[+]138610967-138935034	20737	307.275635	136.047516	23362	308.075348	137.827957	21036	325.732513	142.02269	20909	258.712646	118.575226	15944	271.418488	120.575935	13871	257.933075	113.613533
ENSG00000074621	SLC24A1	15[+]65611405-65660995	292	3.908657	1.730573	377	5.459867	2.442656	263	3.753072	1.636377	468	6.218838	2.850267	328	5.778561	2.567089	407	8.049007	3.545401
ENSG00000153975	ZUFSP	6[-]116635618-116668794	1065	23.420307	10.369433	1209	23.058647	10.316068	1002	23.079441	10.062872	1401	26.098242	11.961552	946	24.306965	10.798213	848	24.022234	10.581238
ENSG00000255863	AC073610.2	12[-]48921963-48939663	0	0.0	0.0	0	0.0	0.0	0	0.0	0.0	0	0.0	0.0	0	0.0	0.0	0	0.0	0.0
ENSG00000171872	KLF17	1[+]44118850-44135140	0	0.0	0.0	2	0.026639	0.011918	0	0.0	0.0	0	0.0	0.0	0	0.0	0.0	0	0.0	0.0
ENSG00000108389	MTMR4	17[-]58489529-58517905	2453	23.959959	10.608368	2723	22.860533	10.227436	2343	26.531797	11.568132	2676	22.467899	10.297667	2421	26.823761	11.916284	2129	27.552763	12.136353
ENSG00000108387	SEPT4	17[-]58520250-58540818	123	4.792471	2.121886	150	4.695686	2.100775	118	4.073314	1.776006	74	1.980512	0.907724	62	2.472259	1.098285	54	2.26297	0.996786
ENSG00000108384	RAD51C	17[+]58692573-58735611	963	37.224049	16.481096	1238	36.052193	16.129171	830	38.339077	16.716228	1055	43.811012	20.079811	732	35.183308	15.629959	888	46.529278	20.495068
ENSG00000175820	CCDC168	13[-]102729369-102759070	26	0.056488	0.02501	49	0.095079	0.042537	31	0.071033	0.030971	38	0.070829	0.032463	36	0.093029	0.041327	32	0.091229	0.040184
ENSG00000101457	DNTTIP1	20[+]45791937-45811427	3689	144.051224	63.779255	4335	155.738266	69.674797	3650	156.356247	68.172913	4108	146.325607	67.065102	2926	150.223602	66.735878	2684	147.465057	64.954941
ENSG00000108381	ASPA	17[+]3472374-3503419	0	0.0	0.0	0	0.0	0.0	0	0.0	0.0	0	0.0	0.0	0	0.0	0.0	0	0.0	0.0
ENSG00000151838	CCDC175	14[-]59505061-59576831	0	0.0	0.0	0	0.0	0.0	0	0.0	0.0	0	0.0	0.0	0	0.0	0.0	0	0.0	0.0
ENSG00000165689	SDCCAG3	9[-]136401922-136410609	1853	46.697201	20.675371	2221	48.614136	21.749186	1897	49.385094	21.532402	2055	48.909943	22.416794	1514	46.808895	20.794552	1666	58.050117	25.569733
ENSG00000108474	PIGL	17[+]16217209-16348801	507	22.357603	9.898918	556	23.318817	10.432464	427	22.250107	9.701273	698	26.672935	12.224951	512	26.796558	11.9042	446	25.626999	11.288099
ENSG00000165682	CLEC1B	12[-]9985642-10013424	0	0.0	0.0	0	0.0	0.0	0	0.0	0.0	0	0.0	0.0	0	0.0	0.0	0	0.0	0.0
ENSG00000108479	GALK1	17[-]75751594-75765711	787	26.251842	11.623107	734	21.743673	9.72777	630	22.038101	9.608836	1071	28.50379	13.064082	645	26.095795	11.59289	586	28.343752	12.484765
ENSG00000177854	TMEM187	X[+]153972327-153983195	305	8.702865	3.853228	316	7.478277	3.345661	284	7.933769	3.459204	246	5.332133	2.443866	137	4.115687	1.828368	157	5.8453	2.574719
ENSG00000226660	TRBV2	7[+]142300924-142301432	0	0.0	0.0	0	0.0	0.0	0	0.0	0.0	0	0.0	0.0	0	0.0	0.0	0	0.0	0.0
ENSG00000153789	FAM92B	16[-]85098358-85112508	0	0.0	0.0	0	0.0	0.0	0	0.0	0.0	0	0.0	0.0	2	0.059164	0.026283	0	0.0	0.0
ENSG00000151834	GABRA2	4[-]46248427-46475230	37	0.336719	0.149084	60	0.485624	0.217261	38	0.363831	0.158634	37	0.320377	0.146838	31	0.344384	0.15299	27	0.346234	0.152508
ENSG00000165685	TMEM52B	12[+]10170542-10191801	0	0.0	0.0	0	0.0	0.0	0	0.0	0.0	0	0.0	0.0	0	0.0	0.0	0	0.0	0.0
ENSG00000158008	EXTL1	1[+]26021780-26036464	19	0.220652	0.097695	29	0.296995	0.132871	5	0.051162	0.022307	4	0.033602	0.015401	3	0.031978	0.014206	4	0.050129	0.02208
ENSG00000177042	TMEM80	11[+]695428-705028	1183	57.417759	25.42194	1237	56.827114	25.423538	982	54.793262	23.890419	1197	48.284138	22.129969	771	44.810696	19.906866	806	50.720119	22.341038
ENSG00000153064	BANK1	4[+]101419961-102074812	2	0.026893	0.011907	2	0.023535	0.010529	4	0.0514	0.022411	4	0.045834	0.021007	0	0.0	0.0	0	0.0	0.0
ENSG00000177047	IFNW1	9[-]21140214-21142145	0	0.0	0.0	0	0.0	0.0	0	0.0	0.0	0	0.0	0.0	0	0.0	0.0	0	0.0	0.0
ENSG00000183269	OR52E8	11[-]5856674-5857734	0	0.0	0.0	0	0.0	0.0	0	0.0	0.0	0	0.0	0.0	0	0.0	0.0	0	0.0	0.0
ENSG00000177045	SIX5	19[-]45764785-45769226	927	13.816234	6.117192	1207	16.822294	7.526024	960	16.011225	6.981057	751	11.076489	5.076664	573	11.269953	5.006605	543	12.828539	5.650674
ENSG00000153060	TEKT5	16[-]10627501-10694945	4	0.116076	0.051393	0	0.0	0.0	0	0.0	0.0	0	0.0	0.0	0	0.0	0.0	4	0.153488	0.067608
ENSG00000170873	MTSS1	8[-]124550790-124728429	510	7.824831	3.464475	516	5.932798	2.654239	491	8.610523	3.754276	581	7.416775	3.399315	478	7.151033	3.176801	468	7.817596	3.44347
ENSG00000071677	PRLH	2[+]237566574-237567175	0	0.0	0.0	0	0.0	0.0	0	0.0	0.0	0	0.0	0.0	0	0.0	0.0	0	0.0	0.0
ENSG00000115884	SDC1	2[-]20200797-20225433	2986	47.642418	21.09387	2154	31.811199	14.231819	1859	33.284565	14.512408	2394	31.819468	14.583751	2723	50.117928	22.264568	2238	44.717655	19.69709
ENSG00000183260	ABHD16B	20[+]63861498-63862988	325	10.400306	4.604777	318	8.883305	3.974248	271	9.129611	3.980603	507	13.852567	6.349018	415	15.606071	6.932897	384	15.938965	7.020744
ENSG00000158006	PAFAH2	1[-]25959767-25998157	717	9.630838	4.264092	881	10.93457	4.891952	714	11.115931	4.846659	856	10.791082	4.945855	614	10.184684	4.52448	558	13.428085	5.914761
ENSG00000171476	HOPX	4[-]56647988-56681899	0	0.0	0.0	0	0.0	0.0	0	0.0	0.0	0	0.0	0.0	0	0.0	0.0	0	0.0	0.0
ENSG00000113273	ARSB	5[-]78777209-78986087	352	3.291662	1.457397	388	3.556906	1.591302	340	3.907624	1.703763	573	4.466342	2.047049	424	5.51569	2.45031	374	5.349885	2.3565
ENSG00000138750	NUP54	4[-]76114659-76148515	2195	53.192574	23.551226	2775	56.743793	25.386263	2001	51.139404	22.2973	2957	61.610226	28.237686	2299	68.120964	30.262302	2085	65.764542	28.967756
ENSG00000141232	TOB1	17[-]50862223-50867978	4967	108.906517	48.218792	5266	100.792526	45.092957	4998	115.070229	50.171791	3252	60.694901	27.818169	2431	62.372475	27.70857	2237	62.416489	27.493019
ENSG00000138756	BMP2K	4[+]78776342-78916372	1868	15.455939	6.843179	1783	13.196912	5.904086	1767	15.511383	6.763121	1822	13.831877	6.339536	1526	16.1073	7.155565	1427	16.153238	7.115127
ENSG00000170871	KIAA0232	4[+]6782642-6884170	2260	14.174387	6.275766	2629	14.168869	6.338924	2039	13.998664	6.10356	2274	12.00553	5.50247	1855	13.475564	5.986433	1562	13.695391	6.032502
ENSG00000277556	OR13C5	9[-]104598457-104599413	0	0.0	0.0	0	0.0	0.0	0	0.0	0.0	0	0.0	0.0	0	0.0	0.0	0	0.0	0.0
ENSG00000138755	CXCL9	4[-]76001275-76007488	0	0.0	0.0	0	0.0	0.0	0	0.0	0.0	0	0.0	0.0	0	0.0	0.0	0	0.0	0.0
ENSG00000121579	NAA50	3[-]113716460-113746300	5877	91.431129	40.481499	6993	93.294304	41.738373	5320	71.415375	31.137831	7057	62.451931	28.623465	7510	149.695892	66.501442	5262	107.271164	47.250462
ENSG00000244255	AL645922.1	6[+]31927698-31952048	0	0.0	0.0	0	0.0	0.0	28	0.409331	0.178472	0	0.0	0.0	0	0.0	0.0	0	0.0	0.0
ENSG00000172671	ZFAND4	10[-]45615501-45672762	350	5.88342	2.604908	420	5.79559	2.592854	310	5.787124	2.523245	324	4.85339	2.224444	245	4.477566	1.98913	231	5.112927	2.252126
ENSG00000125454	SLC25A19	17[-]75272981-75289510	1253	42.064816	18.624367	1394	43.191608	19.323233	1115	41.43034	18.064051	1755	51.574001	23.637804	1391	54.847118	24.365482	1169	51.941307	22.878941
ENSG00000127824	TUBA4A	2[-]219249711-219278170	5730	239.978119	106.251266	5056	174.421417	78.03334	5846	192.933258	84.120865	7601	263.524536	120.780647	6953	343.087616	152.414474	4788	203.377136	89.582916
ENSG00000180071	ANKRD18A	9[-]38571358-38620660	546	6.543413	2.897122	589	6.109718	2.73339	429	5.428813	2.367017	1090	11.083355	5.079811	893	12.483596	5.545757	736	11.319215	4.985852
ENSG00000181544	FANCB	X[-]14843407-14873069	390	6.795536	3.008751	487	7.400351	3.310798	387	7.152561	3.118589	850	12.676824	5.810142	508	10.448996	4.6419	454	10.300971	4.537339
ENSG00000173818	ENDOV	17[+]80415165-80438086	606	20.182758	8.935997	652	18.709444	8.370305	533	18.100441	7.891977	319	12.014077	5.506387	205	10.542991	4.683656	235	13.146484	5.790721
ENSG00000139800	ZIC5	13[-]99962964-99971909	24	0.238093	0.105417	20	0.173682	0.077703	28	0.302139	0.131736	2	0.01644	0.007535	4	0.048413	0.021507	2	0.023251	0.010242
ENSG00000279068	AC244517.6	5[+]141182409-141188582	0	0.0	0.0	0	0.0	0.0	0	0.0	0.0	0	0.0	0.0	0	0.0	0.0	0	0.0	0.0
ENSG00000255359	CCDC179	11[-]22846931-22860426	0	0.0	0.0	0	0.0	0.0	0	0.0	0.0	0	0.0	0.0	0	0.0	0.0	0	0.0	0.0
ENSG00000176381	PRR18	6[-]166305300-166308448	47	0.961849	0.425863	79	1.429195	0.639399	36	1.078213	0.470112	86	1.408752	0.64567	28	0.614768	0.273107	33	1.102136	0.485465
ENSG00000176978	DPP7	9[-]137110542-137114718	1630	61.236164	27.112556	2154	65.249405	29.191536	1653	61.196342	26.682226	3073	92.090019	42.207424	2144	85.522881	37.992992	2015	87.831436	38.687714
ENSG00000173812	EIF1	17[+]41688887-41692668	19848	417.092407	184.669312	22734	414.665253	185.514572	22886	503.201691	219.401047	12179	218.221954	100.01722	6624	162.551575	72.212494	6381	173.848557	76.576256
ENSG00000225327	USP17L3	8[-]7976393-7977985	0	0.0	0.0	0	0.0	0.0	0	0.0	0.0	0	0.0	0.0	0	0.0	0.0	1	0.015558	0.006853
ENSG00000211666	IGLV2-14	22[+]22758700-22759218	0	0.0	0.0	0	0.0	0.0	0	0.0	0.0	0	0.0	0.0	0	0.0	0.0	0	0.0	0.0
ENSG00000011638	TMEM159	16[+]21158377-21180616	111	3.010879	1.333079	123	3.031901	1.356424	65	1.771652	0.772458	36	0.909765	0.416971	10	0.277852	0.123434	11	0.377016	0.166067
ENSG00000136750	GAD2	10[+]26216307-26304558	0	0.0	0.0	0	0.0	0.0	0	0.0	0.0	0	0.0	0.0	0	0.0	0.0	0	0.0	0.0
ENSG00000185736	ADARB2	10[-]1177318-1737476	0	0.0	0.0	0	0.0	0.0	0	0.0	0.0	0	0.0	0.0	0	0.0	0.0	0	0.0	0.0
ENSG00000185737	NRG3	10[+]81875314-82987179	0	0.0	0.0	0	0.0	0.0	0	0.0	0.0	0	0.0	0.0	0	0.0	0.0	0	0.0	0.0
ENSG00000136754	ABI1	10[-]26746593-26861087	2431	33.305687	14.746226	2816	33.943485	15.18577	2234	35.022324	15.270089	2338	27.386229	12.551874	1749	28.247608	12.54882	1491	30.305256	13.348762
ENSG00000198363	ASPH	8[-]61500556-61714640	8819	101.635506	44.999527	10178	103.597366	46.347801	8559	104.686081	45.644196	6481	65.887123	30.197906	5079	76.557365	34.01012	4650	73.273697	32.275364
ENSG00000136758	YME1L1	10[-]27110112-27155266	7336	93.535446	41.413193	8179	93.465706	41.815052	6670	89.969467	39.227604	6453	76.992142	35.287647	5147	78.431557	34.842716	4503	78.200195	34.445374
ENSG00000115486	GGCX	2[-]85544723-85561532	935	8.582007	3.799718	1053	7.935406	3.550173	768	6.842109	2.983229	920	7.019089	3.217045	848	7.280434	3.234286	757	7.903994	3.481526
ENSG00000091436	MAP3K20	2[+]173075435-173268010	2669	20.467806	9.062202	2967	19.731665	8.82763	2440	19.578524	8.536435	2352	16.171982	7.412071	1777	18.671026	8.294484	1514	15.971484	7.035069
ENSG00000115484	CCT4	2[-]61868089-61888804	14015	271.290375	120.114899	16928	285.327454	127.650925	14412	292.987	127.745316	21008	345.060883	158.151031	12872	293.043396	130.182663	11721	293.993134	129.497162
ENSG00000185739	SRL	16[-]4189374-4242080	18	0.145924	0.064608	40	0.293947	0.131507	24	0.207988	0.090685	6	0.043671	0.020016	6	0.060297	0.026787	6	0.066539	0.029309
ENSG00000103005	USB1	16[+]57999546-58021618	2519	59.14431	26.186378	2950	60.531914	27.081009	2797	70.913483	30.918999	2899	69.242119	31.735598	2115	59.835941	26.581738	2069	71.03019	31.287153
ENSG00000196235	SUPT5H	19[+]39436156-39476670	6906	92.144272	40.797245	7561	86.236801	38.580956	7459	103.222427	45.006023	7126	81.773254	37.478966	5506	90.340057	40.132992	5097	88.424492	38.94894
ENSG00000173542	MOB1B	4[+]70902326-70988168	1278	9.570438	4.23735	1652	10.509635	4.701841	1228	9.723116	4.239377	1234	7.269695	3.331904	716	6.066109	2.69483	727	6.614952	2.913733
ENSG00000196236	XPNPEP3	22[+]40857098-40932815	1113	10.263511	4.54421	1207	8.406123	3.760765	1007	9.381246	4.090319	750	5.457459	2.501306	638	7.596344	3.374627	659	8.429352	3.712934
ENSG00000010327	STAB1	3[+]52495338-52524495	0	0.0	0.0	0	0.0	0.0	0	0.0	0.0	0	0.0	0.0	0	0.0	0.0	2	0.010303	0.004538
ENSG00000196233	LCOR	10[+]96832260-96995959	3604	14.25722	6.312441	4199	14.522571	6.497165	2439	9.404801	4.100589	2622	9.007887	4.128566	1784	8.023534	3.564404	1561	7.85088	3.458131
ENSG00000122035	RASL11A	13[+]27270327-27273690	67	2.081083	0.921408	104	2.813021	1.258501	58	1.869975	0.815328	89	2.35367	1.078753	51	1.83274	0.814183	52	2.07989	0.916143
ENSG00000213445	SIPA1	11[+]65638097-65650930	1463	24.447386	10.824178	1850	25.722033	11.507625	1873	28.904108	12.602485	2305	31.137703	14.271278	1754	32.115803	14.267241	1754	35.392372	15.589519
ENSG00000166681	BEX3	X[+]103376340-103378077	3624	189.843399	84.053925	4280	195.831085	87.611687	3643	201.326019	87.780182	5411	241.319626	110.603531	3467	213.577103	94.880257	3170	214.754776	94.594498
ENSG00000157212	PAXIP1	7[-]154943687-155003084	2467	30.872892	13.669096	2628	29.261574	13.091159	2162	28.462536	12.409955	2901	31.259966	14.327314	2762	41.189354	18.298105	2335	38.423988	16.924875
ENSG00000172497	ACOT12	5[-]81330005-81394179	0	0.0	0.0	0	0.0	0.0	0	0.0	0.0	0	0.0	0.0	0	0.0	0.0	0	0.0	0.0
ENSG00000116014	KISS1R	19[+]917287-921015	103	3.380521	1.496739	135	4.625961	2.069581	131	4.703988	2.050987	66	1.98954	0.911862	33	1.103627	0.490279	38	1.453063	0.64004
ENSG00000116017	ARID3A	19[+]926037-975934	4091	34.123775	15.108438	4539	33.354504	14.922269	4327	37.082672	16.168423	2924	21.083101	9.662973	1939	18.442244	8.192848	1833	20.931705	9.219932
ENSG00000116016	EPAS1	2[+]46296608-46386703	91	0.838928	0.371439	83	0.670453	0.29995	99	0.96639	0.421356	34	0.263787	0.120901	13	0.136275	0.060539	8	0.095869	0.042228
ENSG00000172493	AFF1	4[+]86935002-87141054	1322	14.518162	6.427974	1330	12.819668	5.735313	1611	15.664204	6.829752	1238	8.243925	3.778421	926	9.726661	4.321007	1001	12.01813	5.293708
ENSG00000187391	MAGI2	7[-]78017057-79453574	14	0.094146	0.041684	25	0.151296	0.067687	29	0.208643	0.090971	6	0.0329	0.015079	4	0.032643	0.014502	0	0.0	0.0
ENSG00000171448	ZBTB26	9[-]122915566-122931500	1342	15.462295	6.845993	1504	14.916904	6.673584	1250	14.171675	6.178994	1339	13.127835	6.016854	1005	13.278635	5.898948	925	14.961219	6.59007
ENSG00000160932	LY6E	8[+]143017982-143023832	771	36.440815	16.134315	1226	50.908161	22.775494	765	38.157207	16.63693	1091	44.770607	20.519619	845	46.631279	20.715647	1335	74.324745	32.738327
ENSG00000011105	TSPAN9	12[+]3077355-3286564	1094	13.76856	6.096086	1190	12.799831	5.726439	1178	15.491541	6.75447	875	9.533115	4.369293	523	7.334748	3.258415	599	9.402223	4.141461
ENSG00000112062	MAPK14	6[+]36027677-36111236	1794	27.297022	12.085865	3178	35.727459	15.983891	3879	51.940258	22.646482	1749	25.308302	11.599502	2912	43.362743	19.26362	1300	27.724346	12.211932
ENSG00000187398	LUZP2	11[+]24497178-25082631	0	0.0	0.0	0	0.0	0.0	0	0.0	0.0	0	0.0	0.0	0	0.0	0.0	0	0.0	0.0
ENSG00000211780	TRAV6	14[+]21768489-21769080	0	0.0	0.0	0	0.0	0.0	0	0.0	0.0	0	0.0	0.0	0	0.0	0.0	0	0.0	0.0
ENSG00000180219	FAM71C	12[+]99647753-99650046	0	0.0	0.0	0	0.0	0.0	0	0.0	0.0	0	0.0	0.0	0	0.0	0.0	0	0.0	0.0
ENSG00000173726	TOMM20	1[-]235109336-235128936	10028	141.774261	62.771118	11748	144.854645	64.805641	9742	145.075775	63.254513	11475	138.122498	63.305401	7858	130.443451	57.948666	6704	122.818062	54.098511
ENSG00000154654	NCAM2	21[+]20998315-21543329	0	0.0	0.0	0	0.0	0.0	0	0.0	0.0	0	0.0	0.0	0	0.0	0.0	0	0.0	0.0
ENSG00000011451	WIZ	19[-]15419980-15449951	1852	19.618938	8.686363	2039	18.691778	8.362401	2419	25.700823	11.20582	2654	26.862375	12.311777	2299	32.108322	14.263917	2331	37.243752	16.40501
ENSG00000186047	DLEU7	13[-]50711901-50843939	42	0.957767	0.424055	54	1.075968	0.481371	30	0.702898	0.306471	36	0.692546	0.317413	16	0.421221	0.187125	26	0.768237	0.33839
ENSG00000204099	NEU4	2[+]241808825-241817413	282	7.887275	3.492123	362	9.33323	4.175537	254	9.166319	3.996608	461	11.928933	5.467363	254	9.013682	4.004271	252	10.65273	4.692281
ENSG00000011454	RABGAP1	9[+]122940833-123104866	4445	46.934647	20.780504	4534	42.27533	18.913303	3977	46.337276	20.203524	3245	31.579872	14.473937	2576	31.953787	14.195267	2281	30.233198	13.317021
ENSG00000254737	OR10G4	11[+]124015575-124016510	0	0.0	0.0	0	0.0	0.0	0	0.0	0.0	0	0.0	0.0	0	0.0	0.0	0	0.0	0.0
ENSG00000186049	KRT73	12[-]52607570-52618559	0	0.0	0.0	0	0.0	0.0	0	0.0	0.0	0	0.0	0.0	0	0.0	0.0	0	0.0	0.0
ENSG00000173545	ZNF622	5[-]16451519-16465792	2705	76.393646	33.823593	3005	74.008965	33.110424	2867	85.280029	37.182961	2593	62.34874	28.576166	1894	62.79277	27.895287	1672	61.183704	26.950001
ENSG00000254732	AP001931.1	11[+]57742163-57793243	2	0.136075	0.060248	2	0.087217	0.03902	4	0.342395	0.149288	1	0.036031	0.016514	4	0.324837	0.144307	3	0.219256	0.096577
ENSG00000173728	C1orf100	1[+]244352635-244389091	2	0.135484	0.059986	2	0.098486	0.044061	0	0.0	0.0	0	0.0	0.0	0	0.0	0.0	2	0.168901	0.074397
ENSG00000119906	SLF2	10[+]100912569-100965136	1268	13.889233	6.149513	1632	15.977831	7.148225	1239	14.034659	6.119255	1743	18.119936	8.304873	1222	14.483216	6.434076	1092	14.528831	6.399614
ENSG00000187242	KRT12	17[-]40861303-40867210	0	0.0	0.0	0	0.0	0.0	2	0.033965	0.014809	0	0.0	0.0	2	0.032887	0.01461	0	0.0	0.0
ENSG00000250565	ATP6V1E2	2[-]46511847-46542557	63	1.617535	0.71617	56	1.283297	0.574127	83	2.288622	0.997862	40	0.891947	0.408804	28	0.826829	0.367313	24	0.778084	0.342728
ENSG00000090238	YPEL3	16[-]30092314-30096915	657	33.133778	14.670113	783	32.336628	14.466888	641	32.289642	14.078612	604	21.96316	10.066329	385	21.240507	9.43596	499	30.676676	13.512364
ENSG00000129197	RPAIN	17[+]5419641-5432876	3206	76.269394	33.768578	3890	79.942825	35.765141	3177	79.866013	34.822395	3910	91.889084	42.11533	2363	85.628761	38.040031	2236	75.782959	33.380638
ENSG00000129194	SOX15	17[-]7588178-7590170	59	2.37653	1.052218	86	3.034654	1.357655	70	3.026367	1.319527	68	2.318049	1.062427	49	2.238418	0.994403	66	3.061169	1.348374
ENSG00000141098	GFOD2	16[-]67674531-67719421	4005	54.503208	24.131514	4681	56.84866	25.433176	3528	55.449093	24.176369	3712	46.044456	21.103458	3045	52.441448	23.296782	2866	56.431583	24.856804
ENSG00000187735	TCEA1	8[-]53966552-54022529	5677	126.990356	56.225491	7512	149.509796	66.888275	5671	135.641586	59.141113	6270	127.213806	58.305634	3778	89.245506	39.646744	3425	89.720345	39.51973
ENSG00000183671	GPR1	2[-]206175316-206218047	111	3.819058	1.690903	163	3.278574	1.466781	103	2.838854	1.237769	11	0.631365	0.289372	31	1.908442	0.847813	20	0.827323	0.364416
ENSG00000284393	AC092111.4	12[+]8138140-8175320	0	0.0	0.0	0	0.0	0.0	0	0.0	0.0	0	0.0	0.0	0	0.0	0.0	0	0.0	0.0
ENSG00000284439	AC106774.9	5[+]17518367-17518963	0	0.0	0.0	0	0.0	0.0	0	0.0	0.0	0	0.0	0.0	0	0.0	0.0	0	0.0	0.0
ENSG00000284438	AC018793.4	11[-]4338660-4339244	0	0.0	0.0	0	0.0	0.0	0	0.0	0.0	0	0.0	0.0	0	0.0	0.0	0	0.0	0.0
ENSG00000139304	PTPRQ	12[+]80405994-80680234	0	0.0	0.0	0	0.0	0.0	0	0.0	0.0	0	0.0	0.0	0	0.0	0.0	0	0.0	0.0
ENSG00000187537	POTEG	14[-]19402486-19434341	0	0.0	0.0	1	0.011984	0.005361	0	0.0	0.0	0	0.0	0.0	0	0.0	0.0	0	0.0	0.0
ENSG00000169155	ZBTB43	9[+]126805006-126838210	212	2.712939	1.201165	309	2.263188	1.012514	144	2.035744	0.887605	292	2.15317	0.986858	120	1.737135	0.771711	109	1.72998	0.762016
ENSG00000148450	MSRB2	10[+]23095506-23122013	410	11.517125	5.099253	445	11.949133	5.34585	362	10.297132	4.489654	483	10.97025	5.027972	265	8.935205	3.969408	297	10.614667	4.675515
ENSG00000180938	ZNF572	8[+]124973298-124979389	176	2.564216	1.135317	205	2.604586	1.16525	180	2.764585	1.205387	122	1.51705	0.695306	75	1.271285	0.56476	90	1.692308	0.745423
ENSG00000076662	ICAM3	19[-]10333776-10339823	252	6.696553	2.964926	273	5.901535	2.640252	239	7.724006	3.367745	280	8.230046	3.77206	233	9.112283	4.048073	206	7.912129	3.485109
ENSG00000068120	COASY	17[+]42562134-42566275	3291	87.886642	38.912159	3626	75.274559	33.676628	3226	100.9319	44.007336	4884	117.512978	53.859478	3533	106.111282	47.139263	3415	112.997543	49.772797
ENSG00000170471	RALGAPB	20[+]38472816-38578861	3379	19.326607	8.556932	3321	18.196682	8.140903	3024	18.239727	7.952706	4378	20.949873	9.601912	3687	24.298386	10.794402	3086	22.491787	9.907111
ENSG00000128284	APOL3	22[-]36140330-36166177	25	0.327202	0.14487	21	0.618419	0.276671	25	0.671135	0.292622	17	0.190717	0.087411	8	0.123876	0.055031	8	0.136585	0.060163
ENSG00000148459	PDSS1	10[+]26697659-26746798	1025	30.77145	13.624182	1174	30.882933	13.816527	894	28.34984	12.360818	1638	42.663853	19.554035	1303	46.647404	20.722811	1288	50.769958	22.362991
ENSG00000116903	EXOC8	1[-]231332753-231337852	931	8.721227	3.861358	1175	9.607343	4.298171	918	9.062691	3.951426	1052	8.394655	3.847505	684	7.521914	3.341562	716	8.688749	3.827193
ENSG00000104154	SLC30A4	15[-]45479611-45522807	161	1.070884	0.474138	173	1.00437	0.449339	131	0.920596	0.401389	56	0.3171	0.145336	43	0.334929	0.14879	40	0.338955	0.149302
ENSG00000112280	COL9A1	6[-]70215061-70303083	0	0.0	0.0	0	0.0	0.0	0	0.0	0.0	0	0.0	0.0	0	0.0	0.0	0	0.0	0.0
ENSG00000159352	PSMD4	1[+]151254703-151267479	5853	212.950562	94.284706	6514	206.256119	92.275673	5672	217.687759	94.914078	7498	230.478394	105.634682	5424	229.471313	101.941162	5138	241.326294	106.298637
ENSG00000196391	ZNF774	15[+]90352245-90369146	262	2.576142	1.140597	300	3.069791	1.373375	271	2.990378	1.303835	197	2.189808	1.00365	203	3.667791	1.629393	205	3.445602	1.517708
ENSG00000174990	CA5A	16[-]87881546-87936516	21	0.128459	0.056876	14	0.074575	0.033364	14	0.092343	0.040263	15	0.078836	0.036133	6	0.041789	0.018564	13	0.106336	0.046838
ENSG00000211782	TRAV8-1	14[+]21797287-21797886	0	0.0	0.0	0	0.0	0.0	0	0.0	0.0	0	0.0	0.0	0	0.0	0.0	0	0.0	0.0
ENSG00000187533	PRR27	4[+]70152076-70176799	0	0.0	0.0	0	0.0	0.0	0	0.0	0.0	0	0.0	0.0	0	0.0	0.0	0	0.0	0.0
ENSG00000276203	ANKRD20A3	9[-]66109394-66153118	40	0.473594	0.209685	63	0.788602	0.352808	41	0.515423	0.22473	60	0.760489	0.348553	42	0.588852	0.261594	37	0.578887	0.254986
ENSG00000178974	FBXO34	14[+]55271303-55361918	1362	18.804783	8.325892	1479	17.868862	7.994241	1343	19.535917	8.517859	1194	14.118245	6.470786	994	16.104977	7.154533	861	15.51101	6.832241
ENSG00000050030	KIAA2022	X[-]74732849-74925485	0	0.0	0.0	0	0.0	0.0	0	0.0	0.0	0	0.0	0.0	0	0.0	0.0	0	0.0	0.0
ENSG00000125676	THOC2	X[-]123600561-123733056	10346	137.545883	60.898991	12620	147.127121	65.822304	8797	123.745354	53.954231	10296	126.801826	58.116817	7809	141.625229	62.916103	7166	137.633209	60.624245
ENSG00000117500	TMED5	1[-]93149742-93180728	2514	24.679104	10.926772	3504	29.468748	13.183844	2334	24.765089	10.797831	2897	25.291382	11.591745	2144	24.854511	11.041457	2072	27.501417	12.113737
ENSG00000196411	EPHB4	7[-]100802565-100827521	1163	12.885076	5.704918	1316	12.760366	5.708783	1130	13.258064	5.780651	893	8.454104	3.874752	684	8.963306	3.981892	682	9.846943	4.33735
ENSG00000113083	LOX	5[-]122063195-122078360	65	0.607619	0.269026	83	0.675687	0.302291	77	0.764837	0.333477	50	0.395046	0.18106	27	0.289649	0.128675	23	0.278252	0.122564
ENSG00000123562	MORF4L2	X[-]103675496-103688158	11244	328.776031	145.566895	14111	356.672272	159.569443	10103	307.325867	133.997192	14011	574.407349	263.266937	9444	331.642883	147.330231	9159	560.493347	246.884338
ENSG00000117505	DR1	1[+]93345888-93369498	3604	18.537741	8.207659	4518	19.908367	8.906683	3105	17.339497	7.560197	3231	14.458106	6.626554	2212	14.186516	6.302269	2402	17.163059	7.559929
ENSG00000121210	KIAA0922	4[+]153466346-153636711	1620	15.546884	6.883445	1638	13.703979	6.13094	1456	14.826347	6.464438	1846	15.320234	7.021691	1718	19.534613	8.678127	1330	16.532074	7.281995
ENSG00000085563	ABCB1	7[-]87503633-87713323	804	8.084666	3.579518	869	7.623422	3.410596	723	7.654011	3.337227	270	2.306572	1.057166	163	1.925686	0.855474	154	1.996572	0.879444
ENSG00000253731	PCDHGA6	5[+]141373914-141512979	146	1.229465	0.544351	138	1.010944	0.45228	135	1.234804	0.538387	86	0.645084	0.29566	60	0.617726	0.274421	89	1.014404	0.446822
ENSG00000174099	MSRB3	12[+]65278643-65488244	289	5.189297	2.297582	1971	25.633883	11.468187	233	6.060438	2.642413	181	6.955812	3.188043	684	11.180189	4.966728	532	9.926827	4.372538
ENSG00000196946	ZNF705A	12[+]8157034-8188537	0	0.0	0.0	0	0.0	0.0	0	0.0	0.0	0	0.0	0.0	0	0.0	0.0	0	0.0	0.0
ENSG00000154920	EME1	17[+]50373220-50381483	456	14.569528	6.450717	513	12.502695	5.593505	436	12.377743	5.396822	927	21.917997	10.04563	757	21.800871	9.684897	664	25.965746	11.437309
ENSG00000196943	NOP9	14[+]24299862-24309124	4092	33.240334	14.717289	4634	32.684006	14.622298	3709	31.322378	13.656875	5886	40.343731	18.490658	4261	40.579491	18.02718	3887	40.428768	17.807938
ENSG00000137409	MTCH1	6[-]36968141-36986298	5822	153.821136	68.104927	7340	160.609177	71.853966	6804	181.115845	78.968353	7743	176.134064	80.727165	6044	187.069733	83.104538	5874	189.692902	83.555328
ENSG00000196415	PRTN3	19[+]840960-848175	13	0.585219	0.259108	25	0.997601	0.446311	0	0.0	0.0	4	0.156922	0.071922	0	0.0	0.0	0	0.0	0.0
ENSG00000154928	EPHB1	3[+]134615365-135260467	1	0.009152	0.004052	2	0.0133	0.00595	0	0.0	0.0	0	0.0	0.0	0	0.0	0.0	2	0.026523	0.011683
ENSG00000196497	IPO4	14[-]24180219-24188964	1818	26.907843	11.913554	1694	22.279419	9.967454	1444	24.979959	10.891516	4375	61.558247	28.213861	3618	62.834938	27.914019	2973	54.659924	24.076429
ENSG00000120162	MOB3B	9[-]27325209-27529781	0	0.0	0.0	6	0.03877	0.017345	0	0.0	0.0	0	0.0	0.0	0	0.0	0.0	0	0.0	0.0
ENSG00000164221	CCDC112	5[-]115267188-115296831	917	20.329607	9.001015	1207	20.875023	9.33915	889	21.207088	9.246507	617	11.385653	5.218363	467	12.400592	5.508884	504	12.712274	5.599462
ENSG00000164220	F2RL2	5[-]76615482-76623434	2	0.027888	0.012348	0	0.0	0.0	2	0.029279	0.012766	0	0.0	0.0	0	0.0	0.0	0	0.0	0.0
ENSG00000178297	TMPRSS9	19[+]2389786-2426239	138	1.983728	0.878303	146	1.839961	0.823169	146	2.213939	0.9653	136	1.670972	0.765853	87	1.497034	0.665048	73	1.375434	0.605847
ENSG00000198077	CYP2A7	19[-]40875439-40882752	0	0.0	0.0	4	0.061174	0.027368	0	0.0	0.0	0	0.0	0.0	0	0.0	0.0	0	0.0	0.0
ENSG00000178295	GEN1	2[+]17753858-17788941	2033	14.977654	6.631416	2618	15.516428	6.941801	1881	14.318886	6.24318	2869	17.503143	8.02218	2112	18.266598	8.11482	1957	16.766783	7.38538
ENSG00000100239	PPP6R2	22[+]50343304-50445090	2186	29.191589	12.924693	2638	31.067444	13.899076	2392	31.692801	13.818383	3067	34.016159	15.590555	2302	37.204727	16.527962	2271	42.250645	18.61043
ENSG00000060138	YBX3	12[-]10699089-10723312	10058	292.530518	129.519043	11380	290.398163	129.919479	10730	330.185486	143.964233	10584	259.528809	118.949303	8564	284.368317	126.328796	7587	281.790161	124.12204
ENSG00000100234	TIMP3	22[+]32801701-32863043	905	9.407625	4.165263	953	8.639153	3.865018	791	8.660838	3.776213	628	5.554207	2.545648	435	5.302803	2.355736	401	5.396433	2.377004
ENSG00000134352	IL6ST	5[-]55935095-55994993	1731	10.815804	4.78874	2290	12.180754	5.449474	1579	9.556667	4.166804	1635	8.321873	3.814147	1009	7.601793	3.377048	939	8.531996	3.758147
ENSG00000281593	AC006978.2	7[+]30362400-30412502	0	0.0	0.0	2	0.098272	0.043965	2	0.110657	0.048248	0	0.0	0.0	0	0.0	0.0	0	0.0	0.0
ENSG00000058063	ATP11B	3[+]182793500-182921635	1292	11.19557	4.956883	2524	15.863272	7.096973	1173	9.186293	4.005317	1425	10.711247	4.909264	1380	12.415038	5.515302	941	12.108527	5.333525
ENSG00000168970	JMJD7-PLA2G4B	15[+]41828116-41848143	75	1.132947	0.501617	381	5.160313	2.308641	310	4.805173	2.095104	784	9.720327	4.455097	302	5.489026	2.438465	492	9.707107	4.275755
ENSG00000197013	ZNF429	19[+]21505564-21556270	126	2.698705	1.194862	184	3.45606	1.546186	122	2.736778	1.193263	72	1.29968	0.59568	76	1.908592	0.84788	56	1.574523	0.693541
ENSG00000100722	ZC3H14	14[+]88562909-88627596	2768	29.30538	12.975075	3216	28.991671	12.970407	2828	31.216818	13.61085	3750	44.244778	20.278616	2828	44.890846	19.942471	2362	34.863319	15.356484
ENSG00000120211	INSL4	9[+]5231419-5235304	0	0.0	0.0	0	0.0	0.0	0	0.0	0.0	0	0.0	0.0	0	0.0	0.0	0	0.0	0.0
ENSG00000197540	GZMM	19[+]544034-549924	2	0.075322	0.033349	22	0.944971	0.422765	7	0.333113	0.145241	7	0.274496	0.125809	3	0.179001	0.07952	8	0.5228	0.230281
ENSG00000231852	CYP21A2	6[+]32038265-32041670	4	0.071291	0.031564	9	0.169244	0.075717	11	0.24239	0.105684	0	0.0	0.0	0	0.0	0.0	1	0.028395	0.012508
ENSG00000100726	TELO2	16[+]1493344-1510457	1304	18.96664	8.397556	1464	19.387665	8.67373	1225	19.129774	8.340775	3638	46.061699	21.111362	2549	44.277828	19.670143	2560	49.638721	21.864706
ENSG00000120215	MLANA	9[+]5890802-5910606	23	0.454534	0.201247	35	0.588543	0.263305	23	0.461176	0.201077	10	0.15214	0.06973	3	0.158548	0.070434	12	0.307786	0.135572
ENSG00000168348	INSM2	14[+]35534042-35537054	0	0.0	0.0	0	0.0	0.0	2	0.033433	0.014577	2	0.027024	0.012386	0	0.0	0.0	0	0.0	0.0
ENSG00000197019	SERTAD1	19[-]40421592-40426025	1095	24.776497	10.969893	1210	23.884974	10.685754	1241	29.591034	12.901992	810	15.61271	7.155741	570	15.149847	6.730223	510	14.94578	6.58327
ENSG00000256591	AP003108.2	11[+]61430056-61484762	155	9.400823	4.162252	54	3.742934	1.674529	80	5.689265	2.480577	226	13.185644	6.043349	69	6.630694	2.945644	50	3.617155	1.593273
ENSG00000235118	FAM237A	2[+]206642418-206649449	0	0.0	0.0	0	0.0	0.0	0	0.0	0.0	0	0.0	0.0	0	0.0	0.0	0	0.0	0.0
ENSG00000137976	DNASE2B	1[+]84398532-84415018	0	0.0	0.0	0	0.0	0.0	0	0.0	0.0	0	0.0	0.0	0	0.0	0.0	0	0.0	0.0
ENSG00000130755	GMFG	19[-]39328353-39342372	184	11.897562	5.267693	227	13.337111	5.966809	136	8.864337	3.864941	191	10.848887	4.972348	99	7.777231	3.454985	103	8.652799	3.811357
ENSG00000284299	AL590132.1	1[-]210858125-211134146	4	0.033582	0.014868	3	0.026908	0.012038	3	0.03048	0.01329	3	0.020845	0.009554	2	0.0163	0.007241	2	0.027584	0.01215
ENSG00000144962	SPATA16	3[-]172889358-173141268	0	0.0	0.0	0	0.0	0.0	0	0.0	0.0	0	0.0	0.0	0	0.0	0.0	0	0.0	0.0
ENSG00000184860	SDR42E1	16[-]81988855-82011488	0	0.0	0.0	2	0.007211	0.003226	0	0.0	0.0	0	0.0	0.0	2	0.009709	0.004313	2	0.010714	0.004719
ENSG00000176945	MUC20	3[+]195720882-195741123	299	5.650519	2.50179	438	6.76541	3.026736	355	6.855902	2.989243	61	0.972198	0.445586	55	1.089065	0.48381	59	1.325814	0.58399
ENSG00000205274	TRBV20OR9-2	9[+]33617762-33618506	0	0.0	0.0	0	0.0	0.0	0	0.0	0.0	0	0.0	0.0	0	0.0	0.0	0	0.0	0.0
ENSG00000176946	THAP4	2[-]241584405-241637449	2525	51.645679	22.866331	3134	56.553493	25.301123	3044	66.122841	28.830231	4003	69.871811	32.024204	3356	81.199074	36.07217	2887	77.793427	34.266201
ENSG00000113328	CCNG1	5[+]163437569-163445016	1563	31.373005	13.890523	1528	34.475979	15.423999	1020	24.672096	10.757284	1822	37.451382	17.165014	1417	34.961067	15.531232	1884	50.72076	22.341318
ENSG00000107719	PALD1	10[+]70478821-70568449	10575	111.490227	49.36274	12087	111.146645	49.725224	10262	113.970703	49.692387	11077	99.433472	45.573135	7726	95.652039	42.492805	7428	101.481293	44.700157
ENSG00000135617	PRADC1	2[-]73228006-73233228	437	19.366682	8.574677	578	22.333982	9.991865	478	22.296305	9.721416	932	35.161465	16.11548	633	32.930187	14.629025	589	33.816956	14.895586
ENSG00000146047	HIST1H2BA	6[+]25726777-25727292	0	0.0	0.0	0	0.0	0.0	0	0.0	0.0	0	0.0	0.0	0	0.0	0.0	0	0.0	0.0
ENSG00000143536	CRNN	1[-]152409243-152414263	0	0.0	0.0	0	0.0	0.0	0	0.0	0.0	0	0.0	0.0	0	0.0	0.0	0	0.0	0.0
ENSG00000229972	IQCF3	3[+]51817604-51830856	0	0.0	0.0	0	0.0	0.0	0	0.0	0.0	0	0.0	0.0	0	0.0	0.0	0	0.0	0.0
ENSG00000156958	GALK2	15[+]49155656-49367869	1277	32.76194	14.505481	1706	39.67387	17.749451	1270	37.40163	16.307491	1390	32.06329	14.695502	887	25.995201	11.548202	843	28.502274	12.554592
ENSG00000168612	ZSWIM1	20[+]45881227-45885266	953	16.459743	7.287617	1199	18.069878	8.084173	956	17.38558	7.580289	1123	16.516979	7.570192	1054	21.385185	9.500232	952	21.295715	9.380269
ENSG00000110756	HPS5	11[-]18278668-18322198	1284	16.284752	7.210139	1487	16.349638	7.314566	1273	16.889421	7.363959	1412	15.183317	6.958938	1026	15.120986	6.717402	883	16.404671	7.225877
ENSG00000125533	BHLHE23	20[-]63005927-63007035	30	1.336572	0.591773	19	0.702938	0.314483	11	0.465123	0.202798	4	0.141737	0.064962	4	0.212475	0.094391	4	0.20907	0.09209
ENSG00000125534	PPDPF	20[+]63520724-63522206	3740	212.178528	93.942886	4501	223.777298	100.114372	3588	215.239777	93.846733	8878	429.983948	197.073654	6375	429.51004	190.807083	6007	446.45816	196.65448
ENSG00000204962	PCDHA8	5[+]140841187-141012344	0	0.0	0.0	0	0.0	0.0	0	0.0	0.0	0	0.0	0.0	0	0.0	0.0	0	0.0	0.0
ENSG00000204961	PCDHA9	5[+]140847463-141012344	4	0.023676	0.010483	1	0.006017	0.002692	1	0.006326	0.002758	0	0.0	0.0	0	0.0	0.0	0	0.0	0.0
ENSG00000204960	BLACE	7[-]155356985-155367934	0	0.0	0.0	0	0.0	0.0	0	0.0	0.0	0	0.0	0.0	0	0.0	0.0	0	0.0	0.0
ENSG00000125538	IL1B	2[-]112829751-112836903	3	0.087312	0.038658	3	0.057938	0.02592	4	0.195341	0.085171	0	0.0	0.0	0	0.0	0.0	4	0.126131	0.055558
ENSG00000174898	CATSPERD	19[+]5720677-5778734	0	0.0	0.0	2	0.033151	0.014831	0	0.0	0.0	0	0.0	0.0	0	0.0	0.0	2	0.049252	0.021694
ENSG00000178127	NDUFV2	18[+]9102630-9134345	3531	183.117188	81.075867	4273	193.56311	86.597031	3063	167.414032	72.994217	5145	227.372452	104.211143	3011	183.539413	81.536217	2716	182.859436	80.545349
ENSG00000008405	CRY1	12[-]106991364-107093829	1096	17.19771	7.614354	1344	19.168007	8.575459	1078	17.709455	7.721503	1032	14.669496	6.723439	665	12.933308	5.745539	632	12.568871	5.536297
ENSG00000168610	STAT3	17[-]42313324-42388568	2251	28.855566	12.775917	2573	26.75737	11.970818	2245	28.160509	12.278269	2247	23.646105	10.83767	1741	26.384115	11.720974	1644	26.194441	11.538044
ENSG00000204969	PCDHA2	5[+]140794852-141012344	4	0.020742	0.009184	0	0.0	0.0	0	0.0	0.0	0	0.0	0.0	0	0.0	0.0	0	0.0	0.0
ENSG00000178645	C10orf53	10[+]49679651-49710261	0	0.0	0.0	0	0.0	0.0	0	0.0	0.0	0	0.0	0.0	0	0.0	0.0	0	0.0	0.0
ENSG00000112936	C7	5[+]40909252-40982939	0	0.0	0.0	0	0.0	0.0	0	0.0	0.0	0	0.0	0.0	0	0.0	0.0	0	0.0	0.0
ENSG00000143473	KCNH1	1[-]210676823-211134180	0	0.0	0.0	0	0.0	0.0	0	0.0	0.0	0	0.0	0.0	0	0.0	0.0	0	0.0	0.0
ENSG00000167526	RPL13	16[+]89560657-89566828	34022	603.968201	267.409332	40695	643.99176	288.111572	33943	648.19696	282.620453	39947	679.094604	311.248016	27365	515.121277	228.83934	28025	566.656799	249.599182
ENSG00000127837	AAMP	2[-]218264123-218270257	5809	152.030716	67.312202	6278	142.882996	63.923557	5878	161.841492	70.564537	7422	164.696289	75.484901	5058	155.403229	69.036888	4594	155.20015	68.362068
ENSG00000143476	DTL	1[+]212035553-212105006	2455	25.881659	11.459207	2810	25.717911	11.50578	2200	24.316601	10.602284	4682	41.908947	19.208042	3920	48.414062	21.507637	3098	42.188595	18.583099
ENSG00000143479	DYRK3	1[+]206635536-206649197	648	14.308015	6.334931	695	13.380606	5.986268	554	12.88727	5.618981	552	10.375749	4.755496	410	10.610193	4.71351	399	11.397677	5.020413
ENSG00000134278	SPIRE1	18[-]12446512-12658134	2760	24.463736	10.831417	3210	39.076885	17.48237	2511	36.343109	15.845965	1569	11.636704	5.333426	1270	13.842134	6.149279	1093	12.991292	5.722363
ENSG00000106723	SPIN1	9[+]88388419-88478694	4285	45.751423	20.256624	5009	46.643654	20.86762	4126	46.404659	20.232903	4266	38.778263	17.773161	3066	38.438988	17.076273	2809	38.861084	17.117409
ENSG00000182816	KRTAP13-2	21[-]30371391-30372257	0	0.0	0.0	0	0.0	0.0	0	0.0	0.0	0	0.0	0.0	0	0.0	0.0	0	0.0	0.0
ENSG00000163645	ERICH6	3[-]150659885-150703971	9	0.193716	0.085768	0	0.0	0.0	0	0.0	0.0	7	0.135809	0.062245	2	0.052613	0.023373	7	0.199976	0.088085
ENSG00000075415	SLC25A3	12[+]98593591-98606379	14105	267.68808	118.519966	15570	250.81395	112.210136	13967	275.819397	120.260071	19654	381.467712	174.837311	15005	417.987976	185.688492	13851	447.793365	197.242599
ENSG00000211786	TRAV8-2	14[+]21846537-21847221	0	0.0	0.0	0	0.0	0.0	0	0.0	0.0	0	0.0	0.0	0	0.0	0.0	0	0.0	0.0
ENSG00000179709	NLRP8	19[+]55947832-55988629	0	0.0	0.0	0	0.0	0.0	0	0.0	0.0	0	0.0	0.0	0	0.0	0.0	0	0.0	0.0
ENSG00000163646	CLRN1	3[-]150926163-150972999	0	0.0	0.0	0	0.0	0.0	0	0.0	0.0	0	0.0	0.0	0	0.0	0.0	0	0.0	0.0
ENSG00000075413	MARK3	14[+]103385392-103503831	2594	47.319229	20.950777	2383	35.818535	16.024637	2621	48.580353	21.181528	2153	32.684425	14.980186	1838	36.613762	16.265429	1674	35.625648	15.692273
ENSG00000256771	ZNF253	19[+]19865886-19894674	155	3.077136	1.362414	197	3.588456	1.605418	113	2.249349	0.980739	116	1.985827	0.91016	60	1.245413	0.553267	92	2.375204	1.046222
ENSG00000168615	ADAM9	8[+]38996869-39105144	4420	56.220417	24.891813	5177	57.448902	25.701715	4015	53.869488	23.487644	3450	37.577908	17.223003	2805	41.64637	18.501135	2515	41.513813	18.285875
ENSG00000143248	RGS5	1[-]163142299-163321791	21	0.199985	0.088544	28	0.196954	0.088114	17	0.142355	0.062068	22	0.149288	0.068423	3	0.028981	0.012875	17	0.172402	0.075939
ENSG00000169375	SIN3A	15[-]75369379-75455842	2534	22.329535	9.88649	3147	28.899193	12.929034	2629	25.951986	11.315331	4265	36.094269	16.543011	3036	29.733557	13.208942	3365	43.409706	19.12097
ENSG00000160410	SHKBP1	19[+]40576851-40591399	2525	73.84594	32.695587	2714	61.738289	27.62072	2481	68.56321	29.894257	3751	80.335381	36.81995	2701	83.644363	37.158474	2744	95.113823	41.895435
ENSG00000140876	NUDT7	16[+]77722492-77742260	247	12.176941	5.391389	362	15.707265	7.027178	266	13.913197	6.066296	308	13.475241	6.176079	194	11.664831	5.182026	183	12.053461	5.30927
ENSG00000064726	BTBD1	15[-]83016422-83067354	4371	68.963905	30.534042	5438	74.173355	33.183968	4053	67.908836	29.608942	4809	63.381271	29.049404	3444	64.137794	28.492805	3232	67.137199	29.572382
ENSG00000135940	COX5B	2[+]97646040-97648383	3880	262.003357	116.003029	5031	296.318848	132.568298	3473	247.017258	107.702034	5381	309.381104	141.798004	2561	203.018143	90.189507	2531	221.41864	97.529778
ENSG00000261594	TPBGL	11[+]75240905-75243697	2	0.034239	0.015159	2	0.019909	0.008907	0	0.0	0.0	0	0.0	0.0	4	0.073174	0.032507	1	0.001627	0.000716
ENSG00000134339	SAA2	11[-]18239223-18248643	0	0.0	0.0	0	0.0	0.0	2	0.052205	0.022762	2	0.071	0.032541	0	0.0	0.0	0	0.0	0.0
ENSG00000248905	FMN1	15[-]32765545-33194733	3406	15.346154	6.794571	3958	16.679743	7.462249	3164	16.467976	7.180205	684	3.382169	1.550143	1206	6.815868	3.027906	1290	9.04298	3.983223
ENSG00000033050	ABCF2	7[-]151207837-151227230	5787	84.255585	37.304493	6349	81.148987	36.304752	5719	85.051964	37.083519	8320	106.67437	48.891842	6723	115.352348	51.244541	5916	110.512154	48.678047
ENSG00000181135	ZNF707	8[+]143684452-143695385	383	10.764007	4.765807	397	10.372616	4.640541	170	6.303023	2.748182	519	11.987957	5.494415	394	12.644347	5.61717	280	10.684897	4.70645
ENSG00000134183	GNAT2	1[-]109603267-109619929	11	0.748454	0.331381	6	0.217545	0.097326	12	0.409943	0.178739	14	0.542406	0.2486	6	0.25159	0.111767	9	0.584541	0.257477
ENSG00000069712	KIAA1107	1[+]92166985-92184723	202	2.351933	1.041328	174	1.771037	0.792334	104	1.244406	0.542574	0	0.0	0.0	0	0.0	0.0	108	1.531929	0.674779
ENSG00000123569	H2BFWT	X[-]104011147-104013687	0	0.0	0.0	0	0.0	0.0	0	0.0	0.0	0	0.0	0.0	0	0.0	0.0	0	0.0	0.0
ENSG00000134186	PRPF38B	1[+]108692323-108701803	5155	90.086632	39.886219	5070	63.05587	28.210182	5046	90.755974	39.57053	4263	52.288399	23.965235	3639	73.507851	32.655396	2554	46.674179	20.558893
ENSG00000134184	GSTM1	1[+]109687820-109708685	4	0.16263	0.072005	4	0.125601	0.056192	6	0.250283	0.109126	2	0.06452	0.029571	3	0.134066	0.059558	2	0.08432	0.037141
ENSG00000160200	CBS	21[-]43053191-43076943	2185	46.044197	20.386253	2432	43.387909	19.411053	2287	50.6301	22.075239	1260	22.158619	10.155913	1064	26.236059	11.655203	1002	28.482252	12.545772
ENSG00000166224	SGPL1	10[+]70815970-70881173	7256	61.36142	27.168015	7644	55.697742	24.918276	7177	63.481583	27.678614	5210	38.310589	17.558811	4092	40.340233	17.920891	3774	42.213501	18.594069
ENSG00000211911	IGHD3-22	14[-]105886031-105886061	0	0.0	0.0	0	0.0	0.0	0	0.0	0.0	0	0.0	0.0	0	0.0	0.0	0	0.0	0.0
ENSG00000175764	TTLL11	9[-]121821928-122093606	157	3.161521	1.399776	209	3.79613	1.698327	160	3.870467	1.687563	166	3.173704	1.454597	63	1.810494	0.804301	95	2.882964	1.269879
ENSG00000211745	TRBV4-2	7[+]142345421-142345985	0	0.0	0.0	0	0.0	0.0	0	0.0	0.0	0	0.0	0.0	0	0.0	0.0	0	0.0	0.0
ENSG00000169813	HNRNPF	10[-]43385617-43409166	13046	274.77124	121.656052	13800	252.462067	112.947472	15236	340.398438	148.417175	18849	342.460144	156.95903	14619	364.5849	161.964523	12971	357.968018	157.67662
ENSG00000211747	TRBV20-1	7[+]142626649-142627399	0	0.0	0.0	0	0.0	0.0	0	0.0	0.0	0	0.0	0.0	0	0.0	0.0	0	0.0	0.0
ENSG00000211746	TRBV19	7[+]142618849-142619532	0	0.0	0.0	0	0.0	0.0	0	0.0	0.0	0	0.0	0.0	0	0.0	0.0	0	0.0	0.0
ENSG00000182271	TMIGD1	17[-]30316333-30334059	1	0.03632	0.016081	0	0.0	0.0	0	0.0	0.0	0	0.0	0.0	4	0.148976	0.066182	0	0.0	0.0
ENSG00000151353	TMEM18	2[-]667335-677439	926	21.132494	9.356496	956	17.441027	7.802835	989	19.191425	8.367657	1414	25.112562	11.509788	820	19.566925	8.692482	589	15.588545	6.866393
ENSG00000037042	TUBG2	17[+]42659305-42667006	545	14.879522	6.587967	593	14.121537	6.317749	543	15.609205	6.805772	772	17.948063	8.226099	601	19.268108	8.559734	609	21.555744	9.494806
ENSG00000215845	TSTD1	1[-]161037631-161038990	484	45.629494	20.202641	665	54.966591	24.591169	451	44.715324	19.496336	669	54.000904	24.750122	379	40.959003	18.195774	380	45.171062	19.896807
ENSG00000160207	HSF2BP	21[-]43529192-43659493	121	3.06098	1.355261	122	2.669985	1.194508	101	3.201047	1.395689	80	2.264654	1.037954	58	1.704109	0.757039	50	1.798452	0.792176
ENSG00000177548	RABEP2	16[-]28904421-28936526	495	14.153464	6.266503	577	13.044132	5.835735	456	12.756852	5.562117	1391	21.76231	9.974275	1092	26.480902	11.763971	967	32.419731	14.280139
ENSG00000156374	PCGF6	10[-]103302796-103351134	562	12.618703	5.586981	776	14.956191	6.691159	526	12.307875	5.366358	862	16.257378	7.451211	631	15.919057	7.071939	462	13.513885	5.952554
ENSG00000177542	SLC25A22	11[-]790475-798333	933	33.792023	14.961554	2587	46.073593	20.612587	2299	49.896584	21.755415	3455	60.789265	27.861416	2679	61.386745	27.270668	2261	58.087353	25.586132
ENSG00000042753	AP2S1	19[-]46838136-46850992	1706	90.091171	39.888229	1804	82.850677	37.066059	1562	86.964951	37.917606	2856	127.051613	58.2313	1657	102.435684	45.506397	1498	102.087906	44.967354
ENSG00000134982	APC	5[+]112707498-112846239	1510	9.585874	4.244184	2063	11.160782	4.993155	1579	11.549223	5.035578	1478	8.903229	4.080598	775	6.71122	2.981417	1068	8.425609	3.711285
ENSG00000237452	BHMG1	19[+]45733251-45764534	0	0.0	0.0	6	0.083678	0.037436	0	0.0	0.0	0	0.0	0.0	0	0.0	0.0	0	0.0	0.0
ENSG00000168152	THAP9	4[+]82900684-82919969	103	2.811566	1.244832	123	3.389601	1.516453	96	2.625707	1.144835	193	3.205385	1.469117	128	3.796556	1.686596	187	4.159759	1.832277
ENSG00000184708	EIF4ENIF1	22[-]31439359-31496108	561	8.507523	3.766739	615	8.062118	3.606862	540	9.963244	4.344076	630	8.64608	3.96274	597	10.610616	4.713698	480	10.114925	4.45539
ENSG00000213085	CFAP45	1[-]159872364-159900163	8	0.193419	0.085637	4	0.08442	0.037768	4	0.095161	0.041491	21	0.405714	0.18595	21	0.580058	0.257687	12	0.372507	0.164081
ENSG00000171067	C11orf24	11[-]68261335-68271989	3386	87.133812	38.578842	3729	86.798904	38.832436	3246	87.540688	38.168633	3818	83.286018	38.17231	3265	96.682732	42.950687	2940	95.923004	42.251862
ENSG00000196091	MYBPC1	12[+]101568353-101686018	0	0.0	0.0	0	0.0	0.0	0	0.0	0.0	0	0.0	0.0	0	0.0	0.0	0	0.0	0.0
ENSG00000163993	S100P	4[+]6693069-6697169	6884	257.737457	114.114288	8705	284.251495	127.169548	6793	267.904266	116.808975	7069	225.355774	103.28685	2623	115.288429	51.216148	2610	126.618561	55.772541
ENSG00000163995	ABLIM2	4[-]7965312-8158832	164	3.315392	1.467903	188	3.134359	1.402262	239	4.732682	2.063498	148	2.369643	1.086074	105	2.378393	1.056586	101	2.239358	0.986386
ENSG00000196090	PTPRT	20[-]42072752-43189970	0	0.0	0.0	0	0.0	0.0	0	0.0	0.0	0	0.0	0.0	0	0.0	0.0	0	0.0	0.0
ENSG00000105855	ITGB8	7[+]20330702-20415754	216	2.511728	1.112077	742	3.63758	1.627395	565	3.291174	1.434985	538	2.601823	1.192488	350	2.320023	1.030655	389	2.820113	1.242195
ENSG00000105854	PON2	7[-]95404863-95435329	2191	77.018341	34.100178	2356	77.869576	34.837597	1760	65.92836	28.745434	2422	71.969048	32.985424	1807	77.105209	34.253498	1806	86.070061	37.911865
ENSG00000111481	COPZ1	12[+]54301202-54351849	8948	295.443298	130.808701	10266	298.113739	133.371292	9335	340.196899	148.3293	11144	350.432953	160.613205	8795	333.877899	148.32312	8244	333.712036	146.992416
ENSG00000228144	AC078927.1	12[-]66123917-66169985	0	0.0	0.0	3	0.114661	0.051297	0	0.0	0.0	65	2.709676	1.24192	23	1.291114	0.573569	0	0.0	0.0
ENSG00000043591	ADRB1	10[+]114044056-114046908	10	0.167035	0.073955	19	0.277438	0.124121	8	0.138761	0.060501	2	0.028539	0.01308	0	0.0	0.0	7	0.148256	0.065303
ENSG00000076003	MCM6	2[-]135839626-135876426	6209	79.816986	35.339287	6915	77.531311	34.686264	5789	78.396469	34.181656	12927	141.505737	64.856033	10701	161.54274	71.764328	9082	151.30043	66.644333
ENSG00000175766	EIF4E1B	5[+]176630682-176646641	3	0.049413	0.021878	3	0.060985	0.027284	2	0.051031	0.02225	2	0.041247	0.018905	0	0.0	0.0	0	0.0	0.0
ENSG00000105852	PON3	7[-]95359944-95396363	62	2.844467	1.259399	49	1.868255	0.835827	43	1.963334	0.856034	61	2.240222	1.026756	36	1.798725	0.799072	39	2.14656	0.94551
ENSG00000175768	TOMM5	9[-]37582646-37592642	2068	128.993027	57.112183	2800	152.012527	68.007957	1765	116.346588	50.728291	3825	205.103683	94.004745	2587	192.815353	85.65699	2707	219.52269	96.694656
ENSG00000187806	TMEM202	15[+]72398273-72408029	0	0.0	0.0	0	0.0	0.0	0	0.0	0.0	0	0.0	0.0	0	0.0	0.0	0	0.0	0.0
ENSG00000187800	PEAR1	1[+]156893698-156916434	440	4.245959	1.879915	474	3.990243	1.78517	434	4.415359	1.925141	237	1.9439	0.890943	184	2.087196	0.927223	182	2.275785	1.002431
ENSG00000187801	ZFP69B	1[+]40450107-40463718	241	5.697228	2.52247	238	4.914451	2.198646	165	4.123185	1.797751	128	2.559723	1.173193	85	2.277877	1.011932	125	3.769632	1.660435
ENSG00000082482	KCNK2	1[+]215005775-215237093	0	0.0	0.0	2	0.024684	0.011043	0	0.0	0.0	0	0.0	0.0	0	0.0	0.0	0	0.0	0.0
ENSG00000101928	MOSPD1	X[-]134887626-134915267	2305	51.421505	22.767076	2932	56.07951	25.089071	1912	47.806179	20.843979	1587	31.165318	14.283935	917	24.284571	10.788266	839	24.968298	10.997957
ENSG00000012174	MBTPS2	X[+]21839636-21885424	1651	17.857634	7.906538	1916	18.070805	8.084588	1524	17.36344	7.570635	2218	20.419918	9.359018	1526	19.368568	8.604362	1342	18.808556	8.284733
ENSG00000163463	KRTCAP2	1[-]155169408-155173333	1344	117.44191	51.997871	1592	121.353043	54.291409	1354	124.606209	54.329575	1649	122.71328	56.24292	1243	127.485321	56.634541	1166	131.96489	58.127476
ENSG00000142784	WDTC1	1[+]27234516-27308633	3598	41.313828	18.291861	3501	32.923695	14.729531	3595	43.075516	18.781363	2699	26.567293	12.176532	2295	29.295597	13.014382	2385	34.539597	15.213892
ENSG00000198108	CHSY3	5[+]129904472-130186634	6	0.071617	0.031709	0	0.0	0.0	0	0.0	0.0	0	0.0	0.0	0	0.0	0.0	0	0.0	0.0
ENSG00000171858	RPS21	20[+]62387116-62388520	22669	3160.514893	1399.330566	30165	3672.380371	1642.963989	24748	3634.673584	1584.754517	30962	3675.361084	1684.520508	10123	1647.03894	731.686523	10092	1815.33374	799.612488
ENSG00000123240	OPTN	10[+]13099449-13138308	2485	47.110226	20.858242	2794	42.799156	19.147655	2469	45.254932	19.731611	1574	25.746874	11.800511	1265	24.681572	10.96463	1088	23.646929	10.415924
ENSG00000142789	CELA3A	1[+]22001656-22012539	16	0.827091	0.366198	18	0.824015	0.368651	22	1.238312	0.539917	14	0.603437	0.276572	14	0.831848	0.369543	9	0.594303	0.261777
ENSG00000176490	DIRAS1	19[-]2714567-2721418	13	0.267059	0.118241	4	0.17565	0.078583	11	0.188691	0.082271	0	0.0	0.0	2	0.032796	0.014569	4	0.072382	0.031883
ENSG00000112658	SRF	6[+]43171299-43181507	3627	41.338959	18.30299	4003	39.788628	17.800793	4070	48.860146	21.30352	3471	33.680374	15.436656	2930	39.211632	17.419516	2782	41.077457	18.093668
ENSG00000176495	OR5AN1	11[+]59364412-59365448	0	0.0	0.0	0	0.0	0.0	0	0.0	0.0	0	0.0	0.0	0	0.0	0.0	0	0.0	0.0
ENSG00000177728	TMEM94	17[+]75441159-75500082	2609	46.317951	20.507456	3164	37.710888	16.871244	3068	43.907932	19.144306	3711	56.129078	25.725523	3515	68.083557	30.245686	3030	64.317039	28.330166
ENSG00000163466	ARPC2	2[+]218217094-218254356	10915	363.026947	160.731628	10011	302.956299	135.537781	10103	374.429596	163.255112	10253	298.545532	136.831757	10116	385.217438	171.130371	9325	409.187714	180.237717
ENSG00000197591	OR11L1	1[-]247840928-247841896	0	0.0	0.0	0	0.0	0.0	0	0.0	0.0	0	0.0	0.0	0	0.0	0.0	0	0.0	0.0
ENSG00000226479	TMEM185B	2[-]120221278-120223408	2142	48.064678	21.28083	2267	44.372105	19.851368	2014	47.62064	20.763083	2006	38.327301	17.566471	1695	44.679451	19.84856	1466	42.638031	18.781065
ENSG00000197430	OPALIN	10[-]96343216-96359365	0	0.0	0.0	0	0.0	0.0	0	0.0	0.0	0	0.0	0.0	0	0.0	0.0	0	0.0	0.0
ENSG00000240021	TEX35	1[+]178513077-178548602	38	0.974507	0.431467	35	0.793011	0.35478	32	0.866445	0.377779	31	0.693399	0.317804	22	0.650351	0.288914	26	0.875204	0.385507
ENSG00000283516	AC022167.5	16[+]8881634-8885351	0	0.0	0.0	0	0.0	0.0	2	0.088431	0.038557	0	0.0	0.0	0	0.0	0.0	0	0.0	0.0
ENSG00000283515	AC020915.6	19[+]58228914-58315183	903	14.229012	6.299952	1242	17.098322	7.649514	1040	17.286989	7.537303	1138	15.276692	7.001734	752	13.920542	6.184112	745	15.254982	6.719466
ENSG00000196098	OR5K4	3[+]98353854-98354819	0	0.0	0.0	0	0.0	0.0	0	0.0	0.0	0	0.0	0.0	0	0.0	0.0	0	0.0	0.0
ENSG00000071082	RPL31	2[+]101001715-101024032	27890	1617.187012	716.016052	38759	1913.251343	855.957947	27128	1637.692383	714.050537	32587	1650.531982	756.484924	13924	916.957886	407.352661	14921	1031.199707	454.219574
ENSG00000163191	S100A11	1[-]152032506-152037035	12499	1011.159912	447.695068	14835	1046.786133	468.315308	13073	1114.065063	485.743683	17288	1190.816528	545.784485	10111	960.489441	426.691315	9602	1006.565613	443.368774
ENSG00000089876	DHX32	10[-]125836337-125896436	1597	32.973339	14.599077	1724	31.875702	14.260676	1222	27.310814	11.907791	1417	25.898684	11.87009	863	22.382185	9.943143	856	25.595028	11.274016
ENSG00000183072	NKX2-5	5[-]173232109-173235357	1025	29.596848	13.104122	1219	30.753603	13.758669	1141	34.64415	15.105201	1369	34.535927	15.82878	877	31.156557	13.841101	917	34.617214	15.248082
ENSG00000183077	AFMID	17[+]78187317-78207701	2783	143.811172	63.672974	3341	158.060486	70.713722	2409	171.401993	74.733009	3453	127.165749	58.283611	2212	115.671394	51.386276	1992	121.252678	53.408997
ENSG00000215612	HMX1	4[-]8846076-8871817	0	0.0	0.0	0	0.0	0.0	0	0.0	0.0	0	0.0	0.0	0	0.0	0.0	0	0.0	0.0
ENSG00000124490	CRISP2	6[-]49692358-49713590	2	0.060676	0.026865	0	0.0	0.0	0	0.0	0.0	0	0.0	0.0	0	0.0	0.0	0	0.0	0.0
ENSG00000139223	ANP32D	12[+]48472665-48473624	0	0.0	0.0	0	0.0	0.0	0	0.0	0.0	1	0.009895	0.004535	0	0.0	0.0	0	0.0	0.0
ENSG00000204978	ERICH4	19[+]41443158-41444765	4	0.202175	0.089514	0	0.0	0.0	0	0.0	0.0	0	0.0	0.0	0	0.0	0.0	0	0.0	0.0
ENSG00000139780	METTL21C	13[-]102685744-102694504	0	0.0	0.0	0	0.0	0.0	0	0.0	0.0	0	0.0	0.0	0	0.0	0.0	2	0.091045	0.040103
ENSG00000124491	F13A1	6[-]6144085-6321013	25	0.298516	0.132169	26	0.271001	0.121242	25	0.313362	0.136629	23	0.228784	0.104858	16	0.224362	0.099671	16	0.405961	0.178816
ENSG00000166220	TBATA	10[-]70771239-70785401	0	0.0	0.0	0	0.0	0.0	2	0.033592	0.014647	1	0.018224	0.008352	2	0.041156	0.018283	1	0.038371	0.016902
ENSG00000180660	MAB21L1	13[-]35474182-35477209	0	0.0	0.0	2	0.027545	0.012323	0	0.0	0.0	0	0.0	0.0	2	0.037085	0.016475	0	0.0	0.0
ENSG00000188659	SAXO2	15[+]82262810-82284930	26	1.070482	0.47396	50	1.809275	0.809441	40	1.891938	0.824904	32	2.22781	1.021068	26	2.362377	1.049471	12	1.19156	0.524854
ENSG00000187942	LDLRAD2	1[+]21812265-21825221	113	1.346639	0.59623	86	0.940888	0.420938	132	1.649386	0.719149	83	0.837248	0.383734	96	1.343307	0.596755	67	1.02598	0.451921
ENSG00000187944	C2orf66	2[-]196805002-196810276	13	0.368802	0.163289	13	0.308246	0.137904	11	0.318679	0.138947	0	0.0	0.0	0	0.0	0.0	0	0.0	0.0
ENSG00000180667	YOD1	1[-]207043849-207052980	1441	10.991115	4.86636	1608	10.69983	4.786932	1275	10.247713	4.468107	1545	10.035955	4.599758	847	7.58392	3.369108	1078	10.654104	4.692886
ENSG00000205707	ETFRF1	12[+]25195216-25209645	458	19.564577	8.662294	644	24.304426	10.873409	406	18.378479	8.013204	607	23.002094	10.542501	1111	55.841892	24.807404	1002	55.323402	24.368675
ENSG00000267281	AC023509.3	12[-]53506691-53625979	42	1.24144	0.549652	0	0.0	0.0	37	1.159451	0.505532	0	0.0	0.0	30	1.0224	0.454195	27	1.036934	0.456745
ENSG00000118492	ADGB	6[+]146598965-146815462	0	0.0	0.0	0	0.0	0.0	0	0.0	0.0	0	0.0	0.0	0	0.0	0.0	0	0.0	0.0
ENSG00000135631	RAB11FIP5	2[-]73073382-73113018	833	7.057555	3.124761	856	6.612546	2.958347	859	9.362168	4.082	516	4.402976	2.018007	356	3.602973	1.600598	388	4.353861	1.917775
ENSG00000135636	DYSF	2[+]71453722-71686768	8	0.053424	0.023654	20	0.12232	0.054724	21	0.150351	0.065554	6	0.033786	0.015485	14	0.113186	0.050282	13	0.119239	0.052522
ENSG00000166813	KIF7	15[-]89627977-89655451	244	2.571633	1.138601	174	1.600278	0.715939	141	1.559602	0.680003	301	2.807541	1.286774	303	3.970606	1.763916	250	3.560398	1.568273
ENSG00000162825	NBPF20	1[-]145289900-145405778	1151	3.932381	1.741077	1260	4.012838	1.795279	981	3.391647	1.478793	1116	3.256003	1.492317	875	3.439801	1.528109	782	3.84535	1.693787
ENSG00000147155	EBP	X[+]48521158-48528716	4156	113.211754	50.124958	5120	125.2379	56.029427	4915	144.010559	62.790062	6364	153.862717	70.519577	4339	146.4487	65.058907	3995	146.317612	64.449524
ENSG00000114054	PCCB	3[+]136250306-136337896	2169	44.049595	19.503132	2076	38.62009	17.278009	2122	48.422897	21.112877	2969	71.703384	32.863663	2309	77.014465	34.213184	2388	65.996605	29.069971
ENSG00000235711	ANKRD34C	15[+]79293285-79298235	0	0.0	0.0	0	0.0	0.0	0	0.0	0.0	0	0.0	0.0	0	0.0	0.0	0	0.0	0.0
ENSG00000114503	NCBP2	3[-]196935406-196942597	5195	138.678162	61.400307	5850	135.887329	60.793812	4987	140.688644	61.341682	5808	129.736862	59.462025	4820	159.009155	70.638802	4342	181.322327	79.868279
ENSG00000185896	LAMP1	13[+]113297241-113323672	14018	249.158203	110.315796	15056	233.410065	104.423912	14115	264.279449	115.228523	18095	273.839417	125.508247	13866	289.407349	128.567368	11997	276.321808	121.713364
ENSG00000185899	TAS2R60	7[+]143443453-143444409	0	0.0	0.0	0	0.0	0.0	0	0.0	0.0	0	0.0	0.0	0	0.0	0.0	0	0.0	0.0
ENSG00000169764	UGP2	2[+]63840940-63891562	2283	55.983894	24.787094	2713	63.100796	28.230286	1936	57.946228	25.265144	3287	79.690369	36.524323	2073	59.743565	26.540695	2058	71.419701	31.458721
ENSG00000186967	KRTAP19-4	21[-]30496824-30497133	0	0.0	0.0	0	0.0	0.0	0	0.0	0.0	0	0.0	0.0	0	0.0	0.0	0	0.0	0.0
ENSG00000068001	HYAL2	3[-]50317790-50322906	1866	39.41383	17.45063	2019	38.212727	17.09576	1913	32.337601	14.099523	2481	46.230679	21.188812	1970	47.445671	21.077436	1822	47.128036	20.75881
ENSG00000173114	LRRN3	7[+]111091006-111125454	0	0.0	0.0	0	0.0	0.0	2	0.018569	0.008096	0	0.0	0.0	2	0.029845	0.013258	0	0.0	0.0
ENSG00000087903	RFX2	19[-]5993164-6199529	401	7.12833	3.156096	420	6.502163	2.908963	308	6.173305	2.691624	251	4.330651	1.984858	202	5.296736	2.353041	229	4.294491	1.891624
ENSG00000115902	SLC1A4	2[+]64988490-65023865	1939	20.668589	9.1511	2015	18.479483	8.267424	1972	21.912224	9.553952	282	2.858823	1.310278	312	3.848867	1.709835	231	3.133406	1.380193
ENSG00000184761	AC013269.1	2[-]130539095-130549883	0	0.0	0.0	0	0.0	0.0	0	0.0	0.0	0	0.0	0.0	0	0.0	0.0	0	0.0	0.0
ENSG00000183389	OR56A4	11[-]6001986-6003194	0	0.0	0.0	0	0.0	0.0	0	0.0	0.0	0	0.0	0.0	0	0.0	0.0	0	0.0	0.0
ENSG00000163449	TMEM169	2[+]216081866-216102783	300	5.446823	2.411602	398	6.019471	2.693015	256	8.727215	3.805155	189	4.4216	2.026543	111	2.569776	1.141607	145	5.72915	2.523558
ENSG00000168418	KCNG4	16[-]84218667-84239750	0	0.0	0.0	0	0.0	0.0	0	0.0	0.0	0	0.0	0.0	0	0.0	0.0	0	0.0	0.0
ENSG00000250036	IGKV1D-37	2[+]89884740-89885216	0	0.0	0.0	0	0.0	0.0	0	0.0	0.0	0	0.0	0.0	0	0.0	0.0	0	0.0	0.0
ENSG00000115904	SOS1	2[-]38981396-39124345	1709	12.034203	5.328191	2174	15.487141	6.928698	1601	11.793177	5.141944	1869	13.395844	6.139689	1418	11.135135	4.946712	1257	13.850318	6.100744
ENSG00000171298	GAA	17[+]80101556-80119879	4127	64.776115	28.679884	4567	62.119995	27.791489	4249	71.791061	31.301634	5189	74.903107	34.330185	3990	73.604439	32.698299	3854	78.081024	34.392879
ENSG00000163440	PDCL2	4[-]55556525-55592212	0	0.0	0.0	0	0.0	0.0	0	0.0	0.0	0	0.0	0.0	0	0.0	0.0	0	0.0	0.0
ENSG00000183386	FHL3	1[-]37996770-38005505	1156	33.662289	14.904113	1385	35.181168	15.739489	1265	38.803101	16.918547	1005	24.923923	11.423329	729	24.92564	11.073055	679	25.601698	11.276955
ENSG00000163444	TMEM183A	1[+]203007386-203024848	2828	44.908237	19.883301	3193	44.214424	19.780821	2556	42.752705	18.640615	3843	51.959137	23.814323	2749	51.259052	22.771507	2713	55.806484	24.581463
ENSG00000205846	CLEC6A	12[+]8455926-8478330	0	0.0	0.0	0	0.0	0.0	0	0.0	0.0	0	0.0	0.0	0	0.0	0.0	0	0.0	0.0
ENSG00000240041	IGHJ4	14[-]105864215-105864260	0	0.0	0.0	0	0.0	0.0	0	0.0	0.0	0	0.0	0.0	0	0.0	0.0	0	0.0	0.0
ENSG00000187498	COL4A1	13[-]110148963-110307149	39	0.287531	0.127305	47	0.296666	0.132723	44	0.337812	0.147289	12	0.070469	0.032298	27	0.233858	0.10389	2	0.018971	0.008356
ENSG00000084774	CAD	2[+]27217390-27243943	9616	67.278793	29.787952	10279	67.805115	30.334921	9210	65.273705	28.459999	16241	97.91333	44.876411	13883	118.845627	52.796406	12415	117.962471	51.959732
ENSG00000240045	AC104831.1	3[-]155290229-155293775	2	0.109541	0.0485	3	0.143311	0.064115	8	0.450786	0.196547	10	0.454518	0.208318	0	0.0	0.0	8	0.549327	0.241966
ENSG00000179242	CDH4	20[+]61252426-61940617	131	0.959867	0.424985	116	0.743709	0.332724	84	0.645499	0.281444	147	0.920953	0.422098	83	0.712914	0.316707	133	1.259802	0.554914
ENSG00000179241	LDLRAD3	11[+]35943981-36232136	1415	18.226242	8.069741	1522	16.809591	7.520341	1407	18.814304	8.203228	1639	17.691126	8.108337	1175	17.658375	7.84462	1101	18.225752	8.028022
ENSG00000179240	AP002360.1	11[+]76381316-76408136	799	15.66387	6.935241	940	15.656751	7.004579	672	13.267084	5.784584	776	13.560724	6.215259	535	12.297888	5.463258	539	13.577868	5.980736
ENSG00000127366	TAS2R5	7[+]141790217-141791367	87	3.591967	1.590358	103	3.723235	1.665716	91	3.966366	1.729376	57	1.994785	0.914266	42	2.013993	0.894703	41	2.204542	0.97105
ENSG00000127364	TAS2R4	7[+]141778442-141780819	65	1.306284	0.578362	93	1.614473	0.722289	43	0.891417	0.388667	50	0.84035	0.385156	32	0.733668	0.325927	47	1.209651	0.532823
ENSG00000255104	AC005324.4	17[+]15699692-15744778	0	0.0	0.0	0	0.0	0.0	0	0.0	0.0	2	0.016899	0.007745	0	0.0	0.0	0	0.0	0.0
ENSG00000176239	OR51B6	11[+]5351508-5352446	3	0.127301	0.056363	6	0.259369	0.116038	0	0.0	0.0	4	0.173422	0.079484	6	0.351988	0.156368	6	0.350595	0.154429
ENSG00000225781	OR6V1	7[+]143052320-143053347	0	0.0	0.0	0	0.0	0.0	0	0.0	0.0	0	0.0	0.0	0	0.0	0.0	0	0.0	0.0
ENSG00000096006	CRISP3	6[-]49727384-49744437	0	0.0	0.0	0	0.0	0.0	0	0.0	0.0	0	0.0	0.0	0	0.0	0.0	0	0.0	0.0
ENSG00000058668	ATP2B4	1[+]203626561-203744081	1442	8.300023	3.674869	1306	6.430145	2.876744	1203	7.6464	3.333908	807	4.433747	2.03211	669	4.396316	1.953035	707	6.026436	2.654505
ENSG00000164972	C9orf24	9[-]34379019-34397832	15	0.863304	0.382231	8	0.373919	0.167285	11	0.583607	0.254459	14	0.63497	0.291024	7	0.572171	0.254183	7	0.32882	0.144838
ENSG00000254004	ZNF260	19[-]36510695-36528660	354	3.320068	1.469973	713	5.406654	2.41885	781	7.618759	3.321856	463	3.442479	1.577784	336	3.549396	1.576796	453	5.070552	2.233461
ENSG00000118620	ZNF430	19[+]21020620-21060050	425	5.575349	2.468508	535	5.878059	2.629749	371	5.071095	2.211049	513	5.432646	2.489933	404	6.634446	2.94731	375	6.465413	2.847864
ENSG00000260428	SCX	8[+]144266560-144268481	87	4.14998	1.83742	122	5.07649	2.27114	118	5.936175	2.588233	58	2.345111	1.07483	34	1.895533	0.842079	43	2.6545	1.169246
ENSG00000136238	RAC1	7[+]6374523-6403977	10821	255.10051	112.94677	12080	245.243454	109.717987	11029	269.166992	117.359558	12744	244.468323	112.046654	9708	262.671234	116.69001	8836	265.096893	116.769035
ENSG00000066933	MYO9A	15[-]71822289-72118577	1437	8.547995	3.784658	1635	7.474371	3.343914	1201	7.782867	3.393409	1426	6.600001	3.024965	886	6.092254	2.706445	1000	7.072423	3.115239
ENSG00000132207	SLX1A	16[+]30193904-30197561	548	24.493994	10.844813	639	24.756124	11.075492	537	24.882488	10.849018	857	32.292221	14.800426	645	33.61795	14.93456	661	37.652512	16.58506
ENSG00000136231	IGF2BP3	7[-]23310209-23470467	3123	37.014294	16.388226	2405	24.284746	10.864605	1995	24.384804	10.632023	2850	28.602119	13.109151	1514	21.532156	9.565522	1374	20.654518	9.097836
ENSG00000132205	EMILIN2	18[+]2847030-2915993	265	2.141866	0.94832	218	1.5366	0.68745	218	1.857173	0.809746	277	1.908483	0.874711	181	1.720967	0.764529	160	1.672852	0.736853
ENSG00000136237	RAPGEF5	7[-]22118238-22357144	0	0.0	0.0	0	0.0	0.0	0	0.0	0.0	0	0.0	0.0	0	0.0	0.0	0	0.0	0.0
ENSG00000029364	SLC39A9	14[+]69398690-69462388	2629	29.69558	13.147837	2767	34.410069	15.394512	2503	30.13302	13.138303	2638	25.661009	11.761156	2204	29.59487	13.147332	1915	29.642952	13.057033
ENSG00000136235	GPNMB	7[+]23246563-23275108	13	0.207061	0.091677	0	0.0	0.0	4	0.070395	0.030693	5	0.066796	0.030614	4	0.072604	0.032254	2	0.042432	0.01869
ENSG00000211793	TRAV9-2	14[+]21941128-21941657	0	0.0	0.0	0	0.0	0.0	0	0.0	0.0	0	0.0	0.0	0	0.0	0.0	0	0.0	0.0
ENSG00000090932	DLL3	19[+]39498895-39508481	56	1.270024	0.562308	60	1.103841	0.493841	68	1.569771	0.684436	42	0.834902	0.382659	21	0.484582	0.215272	28	0.715018	0.314949
ENSG00000211790	TRAV8-4	14[+]21894433-21895030	0	0.0	0.0	0	0.0	0.0	0	0.0	0.0	0	0.0	0.0	0	0.0	0.0	0	0.0	0.0
ENSG00000119227	PIGZ	3[-]196946343-196968871	63	1.099753	0.48692	69	1.066467	0.47712	59	1.097102	0.478348	56	0.832164	0.381404	44	0.901744	0.400594	28	0.630179	0.277579
ENSG00000272442	AL353588.1	6[+]44273194-44378957	8	0.108886	0.04821	0	0.0	0.0	6	0.086024	0.037507	3	0.023255	0.010658	0	0.0	0.0	13	0.228434	0.10062
ENSG00000138326	RPS24	10[+]78033760-78056812	86528	8140.027344	3604.029541	114955	9441.023438	4223.762695	76350	7573.075684	3301.937988	96042	7663.163574	3512.241943	60689	6686.646973	2970.500244	59823	7278.368164	3205.952393
ENSG00000137185	ZSCAN9	6[+]28224886-28233482	607	16.217535	7.180378	689	16.544445	7.401719	516	15.092993	6.580698	328	8.021663	3.676552	389	12.782962	5.678749	441	15.022074	6.616875
ENSG00000105143	SLC1A6	19[-]14950034-15022990	0	0.0	0.0	0	0.0	0.0	0	0.0	0.0	0	0.0	0.0	0	0.0	0.0	0	0.0	0.0
ENSG00000135248	FAM71F1	7[+]128709061-128731743	0	0.0	0.0	0	0.0	0.0	0	0.0	0.0	0	0.0	0.0	0	0.0	0.0	0	0.0	0.0
ENSG00000128805	ARHGAP22	10[-]48446034-48656265	46	0.880066	0.389653	68	1.096517	0.490564	21	0.441295	0.192409	38	0.550108	0.25213	18	0.434397	0.192978	35	0.773681	0.340789
ENSG00000144554	FANCD2	3[+]10026414-10101930	1626	17.464605	7.732523	1793	15.668982	7.010051	1463	15.069309	6.570372	3399	29.629368	13.579967	2675	32.353298	14.372746	2322	30.074301	13.247032
ENSG00000105146	AURKC	19[+]57230802-57235548	2	0.059397	0.026298	0	0.0	0.0	2	0.055891	0.024369	0	0.0	0.0	0	0.0	0.0	0	0.0	0.0
ENSG00000144550	CPNE9	3[+]9703807-9729908	8	0.167358	0.074098	10	0.188977	0.084545	6	0.133595	0.058249	0	0.0	0.0	4	0.10272	0.045633	4	0.09911	0.043655
ENSG00000267631	CGB1	19[-]49035610-49036895	10	0.563023	0.249281	6	0.437901	0.19591	6	0.523725	0.228349	7	0.498938	0.228677	7	0.626744	0.278427	6	0.566606	0.249577
ENSG00000188655	RNASE9	14[-]20556093-20560931	0	0.0	0.0	0	0.0	0.0	0	0.0	0.0	0	0.0	0.0	0	0.0	0.0	0	0.0	0.0
ENSG00000177383	MAGEF1	3[-]184710367-184712002	3443	100.667686	44.571018	4040	103.031242	46.094524	3594	110.695663	48.264431	3038	75.621078	34.659252	1958	67.217209	29.860819	1819	68.895439	30.346846
ENSG00000142920	AZIN2	1[+]33081113-33120529	137	3.105688	1.375056	140	3.260031	1.458486	128	3.551146	1.548336	59	1.182884	0.542149	39	1.445692	0.642239	41	1.156029	0.509204
ENSG00000144559	TAMM41	3[-]11790442-11846919	495	18.646854	8.25597	670	24.476837	10.950544	516	23.023712	10.038572	709	23.324625	10.690328	557	24.466549	10.869108	441	22.577965	9.94507
ENSG00000225873	LINC00694	3[-]44421127-44439946	0	0.0	0.0	0	0.0	0.0	2	0.095122	0.041474	0	0.0	0.0	0	0.0	0.0	0	0.0	0.0
ENSG00000282608	ADORA3	1[-]111499429-111503760	0	0.0	0.0	0	0.0	0.0	0	0.0	0.0	0	0.0	0.0	0	0.0	0.0	0	0.0	0.0
ENSG00000050730	TNIP3	4[-]121131408-121227466	0	0.0	0.0	0	0.0	0.0	0	0.0	0.0	0	0.0	0.0	0	0.0	0.0	0	0.0	0.0
ENSG00000101489	CELF4	18[-]37243047-37566037	2	0.018644	0.008255	0	0.0	0.0	0	0.0	0.0	0	0.0	0.0	0	0.0	0.0	2	0.029053	0.012797
ENSG00000182389	CACNB4	2[-]151832768-152099475	18	0.099248	0.043942	22	0.109988	0.049207	22	0.133793	0.058335	12	0.052515	0.024069	2	0.012688	0.005637	9	0.066016	0.029079
ENSG00000259303	IGHV2OR16-5	16[+]32847713-32848156	0	0.0	0.0	0	0.0	0.0	0	0.0	0.0	0	0.0	0.0	0	0.0	0.0	0	0.0	0.0
ENSG00000165219	GAPVD1	9[+]125261794-125367207	1868	16.827414	7.450404	2018	16.26162	7.275187	1882	18.520967	8.07533	2396	16.807171	7.703196	2124	19.807507	8.799358	1689	25.003038	11.013258
ENSG00000067715	SYT1	12[+]78863993-79452008	8506	108.766327	48.156731	9572	108.246117	48.427574	4814	79.60762	34.709732	6372	71.69323	32.859009	4680	73.103409	32.475719	4122	68.467781	30.158472
ENSG00000161634	DCD	12[-]54644591-54648493	0	0.0	0.0	0	0.0	0.0	0	0.0	0.0	0	0.0	0.0	0	0.0	0.0	0	0.0	0.0
ENSG00000204979	MS4A13	11[+]60515413-60542721	0	0.0	0.0	0	0.0	0.0	0	0.0	0.0	0	0.0	0.0	0	0.0	0.0	0	0.0	0.0
ENSG00000149269	PAK1	11[-]77321707-77474635	2888	40.901924	18.109489	3113	37.318626	16.695753	3013	43.902649	19.142002	2548	31.142975	14.273695	2051	35.986702	15.986861	1876	36.958153	16.279209
ENSG00000145779	TNFAIP8	5[+]119268692-119399688	234	8.382139	3.711225	276	8.98463	4.019579	218	8.638448	3.766451	256	8.530607	3.909816	167	7.344654	3.262815	146	7.3132	3.221295
ENSG00000182393	IFNL1	19[+]39296325-39298673	0	0.0	0.0	0	0.0	0.0	0	0.0	0.0	0	0.0	0.0	0	0.0	0.0	0	0.0	0.0
ENSG00000149262	INTS4	11[-]77878720-77994678	2571	46.388668	20.538771	2650	41.0751	18.376341	2483	50.15213	21.86684	2736	41.089661	18.832539	2241	47.238426	20.985369	2194	50.242989	22.130871
ENSG00000259305	ZHX1-C8orf76	8[-]123226189-123274284	38	1.424802	0.630837	20	0.660979	0.295711	19	0.740101	0.322692	44	1.424727	0.652992	52	2.292737	1.018533	37	1.801902	0.793696
ENSG00000149260	CAPN5	11[+]77066932-77126155	779	8.618674	3.815953	753	7.486717	3.349437	786	9.028646	3.936581	562	5.214312	2.389864	547	6.995276	3.107607	447	6.70866	2.955009
ENSG00000235942	LCE6A	1[+]152842868-152843983	0	0.0	0.0	0	0.0	0.0	0	0.0	0.0	0	0.0	0.0	0	0.0	0.0	0	0.0	0.0
ENSG00000146205	ANO7	2[+]241188509-241225376	82	0.94782	0.419651	85	0.941659	0.421283	45	1.532051	0.66799	93	1.046223	0.479513	18	0.453397	0.201419	70	1.043028	0.45943
ENSG00000124541	RRP36	6[+]43021645-43033971	1873	80.382179	35.589531	2110	78.552872	35.143288	1554	69.920853	30.486202	3049	109.75193	50.302376	2353	116.028816	51.545063	1814	99.788055	43.954323
ENSG00000270394	MTRNR2L13	4[+]116298876-116300320	1	0.009927	0.004395	1	0.002437	0.00109	1	0.005949	0.002594	0	0.0	0.0	0	0.0	0.0	0	0.0	0.0
ENSG00000164418	GRIK2	6[+]101398788-102070083	2689	29.870632	13.225342	3154	30.885057	13.817479	2483	28.246696	12.315846	3388	37.979473	17.407053	2179	31.599258	14.037768	2245	35.083351	15.453404
ENSG00000137364	TPMT	6[-]18128311-18155074	1565	23.585978	10.442785	2068	27.176081	12.158142	1426	22.641237	9.87181	1564	20.071518	9.199337	1005	17.789131	7.902708	971	18.951811	8.347833
ENSG00000237197	IGHD1-7	14[-]105909907-105909923	0	0.0	0.0	0	0.0	0.0	0	0.0	0.0	0	0.0	0.0	0	0.0	0.0	0	0.0	0.0
ENSG00000141002	TCF25	16[+]89873570-89913627	1996	62.262707	27.567062	2372	71.37648	31.932692	2038	73.070671	31.859556	3179	88.676132	40.642746	2365	90.015953	39.98901	2282	92.523003	40.754238
ENSG00000187239	FNBP1	9[-]129887187-130043194	604	6.786825	3.004894	680	6.333065	2.833312	607	7.202214	3.140239	321	3.204054	1.468507	320	4.29008	1.905841	284	4.028517	1.774468
ENSG00000127588	GNG13	16[-]798041-800733	60	2.882628	1.276295	82	3.445438	1.541434	80	4.105877	1.790204	20	0.798153	0.365816	20	1.113699	0.494754	26	1.618178	0.71277
ENSG00000127586	CHTF18	16[+]788046-798074	1327	23.468517	10.390779	1542	23.592089	10.554722	1126	21.609585	9.421999	2945	46.107666	21.132429	2206	44.91404	19.952776	2334	54.480785	23.997522
ENSG00000127585	FBXL16	16[-]692500-705829	1404	22.154026	9.808784	1451	18.806381	8.413673	1163	18.292791	7.975843	1458	18.76792	8.601861	1054	18.80555	8.354245	1051	22.839479	10.060262
ENSG00000164414	SLC35A1	6[+]87472925-87512336	815	21.669189	9.594121	1386	31.629026	14.150318	980	27.033489	11.786876	1246	27.736853	12.712574	724	22.085894	9.811517	549	19.326151	8.512722
ENSG00000179862	CITED4	1[-]40861051-40862366	237	8.595212	3.805565	269	8.523428	3.813245	222	8.476955	3.696038	169	5.218974	2.392002	75	3.1623	1.404832	97	4.523339	1.992426
ENSG00000187231	SESTD1	2[-]179101692-179264790	891	5.210684	2.307051	1003	5.324792	2.382226	772	4.675743	2.038671	1136	10.571484	4.845206	968	7.177183	3.188418	868	6.64923	2.928832
ENSG00000127580	WDR24	16[-]684622-690444	757	11.290272	4.998813	899	11.680966	5.225877	734	11.573874	5.046326	1376	17.387497	7.969175	896	15.704046	6.976422	989	18.960911	8.351842
ENSG00000211826	TRDJ4	14[+]22455249-22455296	0	0.0	0.0	0	0.0	0.0	0	0.0	0.0	0	0.0	0.0	0	0.0	0.0	0	0.0	0.0
ENSG00000136267	DGKB	7[-]14145049-14974777	17	0.114427	0.050663	20	0.117761	0.052684	18	0.147845	0.064462	14	0.081888	0.037532	0	0.0	0.0	6	0.069431	0.030583
ENSG00000172803	SNX32	11[+]65833641-65853701	0	0.0	0.0	2	0.027205	0.012171	0	0.0	0.0	0	0.0	0.0	1	0.028165	0.012512	0	0.0	0.0
ENSG00000082458	DLG3	X[+]70444861-70505490	5372	55.878689	24.740513	5807	52.840233	23.639872	5246	57.526394	25.082094	5010	45.026688	20.636988	2456	29.292969	13.013213	2290	30.24275	13.321231
ENSG00000100532	CGRRF1	14[+]54509812-54539309	197	6.861638	3.038018	277	7.185422	3.214643	199	6.181204	2.695068	168	4.32761	1.983464	168	5.23044	2.32359	95	4.311883	1.899284
ENSG00000105894	PTN	7[-]137227341-137343865	0	0.0	0.0	0	0.0	0.0	0	0.0	0.0	0	0.0	0.0	0	0.0	0.0	0	0.0	0.0
ENSG00000172809	RPL38	17[+]74203582-74210655	25620	1479.332275	654.980286	31680	1640.143066	733.773682	24914	1556.477661	678.640076	32830	1805.740967	827.621521	15660	1005.144104	446.528839	14375	1011.325623	445.465515
ENSG00000166670	MMP10	11[-]102770503-102780628	0	0.0	0.0	0	0.0	0.0	0	0.0	0.0	0	0.0	0.0	2	0.063875	0.028376	0	0.0	0.0
ENSG00000188107	EYS	6[-]63719980-65707225	27	0.12114	0.053635	36	0.140519	0.062866	24	0.114261	0.049819	17	0.063161	0.028948	12	0.06034	0.026805	12	0.066484	0.029285
ENSG00000166676	TVP23A	16[-]10761226-10818785	32	0.521825	0.23104	27	0.336484	0.150538	25	0.386136	0.168359	45	0.712329	0.32648	30	0.646254	0.287094	39	0.872043	0.384115
ENSG00000182035	ADIG	20[+]38581195-38588463	0	0.0	0.0	0	0.0	0.0	0	0.0	0.0	0	0.0	0.0	0	0.0	0.0	0	0.0	0.0
ENSG00000126368	NR1D1	17[-]40092787-40100725	636	10.995917	4.868486	693	10.442343	4.671736	822	14.977695	6.530428	630	9.269599	4.248516	502	10.177593	4.52133	532	11.921637	5.251204
ENSG00000164465	DCBLD1	6[+]117482657-117569858	1213	16.542595	7.3243	1367	16.570169	7.413228	1230	18.318665	7.987123	1409	16.263351	7.453948	1207	19.553938	8.686712	978	17.529968	7.721544
ENSG00000157593	SLC35B2	6[-]44254096-44257890	3593	84.274055	37.312675	4042	82.754227	37.022911	3529	87.133171	37.990944	6042	120.725822	55.332012	1545	42.490837	18.876284	4393	133.653275	58.87117
ENSG00000041802	LSG1	3[-]194640788-194672477	4052	54.994537	24.349051	4255	51.072498	22.849016	3698	53.407337	23.286142	5324	62.119514	28.471109	4310	70.560684	31.346132	3809	67.467918	29.718052
ENSG00000177693	OR4F4	15[-]101922042-101923095	0	0.0	0.0	0	0.0	0.0	0	0.0	0.0	0	0.0	0.0	0	0.0	0.0	0	0.0	0.0
ENSG00000254505	CHMP4A	14[-]24209583-24213869	1643	92.007545	40.736706	1751	83.346092	37.287701	1358	79.586639	34.700584	1682	79.205887	36.302269	679	38.755512	17.216888	946	64.284035	28.315628
ENSG00000165895	ARHGAP42	11[+]100687653-100991937	1768	16.677876	7.384196	2258	19.318399	8.642742	1597	16.360132	7.133184	1113	9.4293	4.321712	856	9.682041	4.301185	792	9.865198	4.345391
ENSG00000077454	LRCH4	7[-]100574011-100586153	2310	47.106747	20.856701	2661	47.203632	21.118147	2383	52.310749	22.80802	2340	40.893383	18.742579	1824	43.064457	19.131111	1691	44.644646	19.66493
ENSG00000204152	TIMM23B	10[+]49942033-49974850	881	23.299789	10.316074	1068	24.329887	10.884801	762	24.640707	10.743599	1210	26.251604	12.031844	919	26.885988	11.94393	734	25.342081	11.162599
ENSG00000165891	E2F7	12[-]77021247-77065580	977	9.084553	4.022222	1180	10.776149	4.821076	1022	14.332007	6.248901	1331	15.54158	7.123139	1079	15.716087	6.981771	938	13.143292	5.789316
ENSG00000119574	ZBTB45	19[-]58513530-58538911	760	21.05648	9.322841	743	20.242142	9.056009	727	17.773586	7.749465	925	20.707634	9.490887	611	20.897253	9.283471	706	22.745939	10.019058
ENSG00000235173	HGH1	8[+]144137769-144140843	1048	19.829712	8.779684	1044	17.242029	7.713807	869	17.333815	7.55772	2895	46.661465	21.386251	2253	50.095818	22.254745	2025	50.474312	22.232765
ENSG00000165899	OTOGL	12[+]80209453-80379090	9	0.052174	0.0231	8	0.036375	0.016274	16	0.099334	0.04331	6	0.029649	0.013589	2	0.013893	0.006172	2	0.015331	0.006753
ENSG00000077458	FAM76B	11[-]95768942-95790409	2014	41.99091	18.591644	2055	36.867622	16.493982	1427	29.979202	13.071237	1357	23.081989	10.57912	1192	29.083166	12.920012	920	28.732725	12.656099
ENSG00000197496	SLC2A10	20[+]46709487-46736347	39	0.57088	0.25276	54	0.657354	0.294089	52	0.594905	0.259385	18	0.279522	0.128113	10	0.118374	0.052587	6	0.07482	0.032956
ENSG00000143125	PROK1	1[+]110451200-110457354	0	0.0	0.0	2	0.062337	0.027889	0	0.0	0.0	2	0.04848	0.02222	0	0.0	0.0	0	0.0	0.0
ENSG00000144218	AFF3	2[-]99545419-100142583	0	0.0	0.0	0	0.0	0.0	0	0.0	0.0	0	0.0	0.0	0	0.0	0.0	0	0.0	0.0
ENSG00000178358	OR2D3	11[+]6920974-6922043	2	0.083415	0.036932	0	0.0	0.0	0	0.0	0.0	2	0.076095	0.034876	0	0.0	0.0	2	0.104616	0.046081
ENSG00000182545	RNASE10	14[+]20505537-20511169	1	0.014064	0.006227	4	0.130376	0.058328	2	0.063482	0.027679	2	0.04919	0.022545	2	0.050119	0.022265	1	0.052459	0.023107
ENSG00000171444	MCC	5[-]113022099-113488830	1664	10.374307	4.593266	2054	10.838998	4.849193	1690	10.847274	4.729522	919	5.137547	2.354681	753	5.488962	2.438437	672	5.774516	2.54354
ENSG00000212658	KRTAP29-1	17[-]41301826-41302851	0	0.0	0.0	0	0.0	0.0	0	0.0	0.0	0	0.0	0.0	0	0.0	0.0	0	0.0	0.0
ENSG00000268629	TEX13A	X[-]105218929-105220674	0	0.0	0.0	0	0.0	0.0	0	0.0	0.0	0	0.0	0.0	0	0.0	0.0	0	0.0	0.0
ENSG00000005243	COPZ2	17[-]48026167-48038030	149	9.002161	3.985743	151	7.769993	3.47617	172	10.416608	4.541747	115	5.784972	2.651414	131	9.425971	4.187427	123	9.077149	3.998274
ENSG00000268173	AC007192.1	19[+]18153158-18178117	40	0.366286	0.162175	269	2.186879	0.978375	1570	15.453498	6.737882	710	5.643739	2.586683	23	0.243949	0.108373	0	0.0	0.0
ENSG00000152056	AP1S3	2[-]223751686-223838027	812	22.517323	9.969635	997	26.242241	11.740357	735	22.860731	9.967512	865	23.201923	10.634089	573	21.348612	9.483984	438	16.056921	7.072702
ENSG00000212657	KRTAP16-1	17[-]41307700-41309253	0	0.0	0.0	0	0.0	0.0	0	0.0	0.0	2	0.052395	0.024014	2	0.038539	0.017121	0	0.0	0.0
ENSG00000005249	PRKAR2B	7[+]107044649-107161811	2	0.025191	0.011153	4	0.044543	0.019928	0	0.0	0.0	0	0.0	0.0	0	0.0	0.0	0	0.0	0.0
ENSG00000197497	ZNF665	19[-]53162421-53193374	0	0.0	0.0	0	0.0	0.0	0	0.0	0.0	0	0.0	0.0	0	0.0	0.0	0	0.0	0.0
ENSG00000124469	CEACAM8	19[-]42580241-42595055	0	0.0	0.0	0	0.0	0.0	0	0.0	0.0	0	0.0	0.0	0	0.0	0.0	0	0.0	0.0
ENSG00000255012	OR5M1	11[-]56612555-56613502	0	0.0	0.0	0	0.0	0.0	0	0.0	0.0	0	0.0	0.0	0	0.0	0.0	0	0.0	0.0
ENSG00000102024	PLS3	X[+]115561174-115650861	9040	134.752167	59.66206	11900	166.391342	74.440819	8643	137.765549	60.067177	10882	148.324585	67.9813	7677	133.394028	59.259445	6971	135.552994	59.707951
ENSG00000165097	KDM1B	6[+]18155329-18223853	3028	50.955296	22.560661	3287	48.33205	21.622982	2827	50.25444	21.911446	2227	31.695414	14.526894	2092	41.352974	18.370794	1729	39.407932	17.35828
ENSG00000063587	ZNF275	X[+]153334155-153352926	1221	9.380744	4.153362	1208	8.081709	3.615627	1132	9.372384	4.086454	1097	7.162777	3.282901	777	7.030243	3.12314	760	7.561068	3.330475
ENSG00000165092	ALDH1A1	9[-]72900662-73080442	21	0.476556	0.210997	22	0.430097	0.192419	24	0.565426	0.246532	37	0.704081	0.3227	23	0.614139	0.272828	8	0.21741	0.095764
ENSG00000165091	TMC1	9[+]72521801-72836351	1	0.014528	0.006432	0	0.0	0.0	0	0.0	0.0	0	0.0	0.0	0	0.0	0.0	0	0.0	0.0
ENSG00000021300	PLEKHB1	11[+]73646178-73662819	4315	135.870132	60.157047	9854	214.663467	96.036995	9338	250.211929	109.09494	8304	181.317749	83.102989	6578	196.71022	87.387253	2926	107.831528	47.497292
ENSG00000197110	IFNL3	19[-]39243553-39245129	0	0.0	0.0	2	0.071021	0.031774	0	0.0	0.0	0	0.0	0.0	0	0.0	0.0	0	0.0	0.0
ENSG00000158748	HTR6	1[+]19665287-19679562	0	0.0	0.0	0	0.0	0.0	0	0.0	0.0	4	0.082078	0.037619	0	0.0	0.0	0	0.0	0.0
ENSG00000270339	AC243756.1	1[-]146344131-146344790	1	0.003036	0.001344	1	0.00396	0.001771	1	0.050113	0.02185	0	0.0	0.0	1	0.02382	0.010582	0	0.0	0.0
ENSG00000101911	PRPS2	X[+]12791355-12824222	3724	83.513794	36.976067	4497	86.821106	38.842369	4044	109.463524	47.727207	4452	97.907761	44.873863	3288	88.450981	39.293785	4416	134.988922	59.459496
ENSG00000158747	NBL1	1[+]19640554-19658456	1972	44.094627	19.523071	932	21.03896	9.412492	1240	30.384951	13.248147	2435	46.732883	21.418983	770	23.238592	10.323596	945	27.83474	12.260558
ENSG00000153291	SLC25A27	6[+]46652915-46678193	203	5.764844	2.552408	266	6.927882	3.099423	200	5.974885	2.60511	297	10.208827	4.67899	160	7.799935	3.465071	150	6.960846	3.066092
ENSG00000153292	ADGRF1	6[-]46997703-47042363	4	0.034978	0.015486	2	0.015254	0.006824	0	0.0	0.0	0	0.0	0.0	0	0.0	0.0	0	0.0	0.0
ENSG00000100399	CHADL	22[-]41229510-41240934	13	0.242646	0.107432	9	0.158335	0.070836	14	0.333419	0.145374	18	0.58214	0.266811	13	0.298938	0.132801	16	0.410285	0.180721
ENSG00000272869	AC008575.2	5[+]112861295-112892951	74	2.139933	0.947464	2	0.048163	0.021547	54	1.656684	0.722331	45	1.100499	0.504389	22	0.735241	0.326626	1	0.009226	0.004064
ENSG00000104368	PLAT	8[-]42175233-42207724	139	2.463285	1.090629	152	3.018564	1.350457	160	2.973681	1.296555	70	1.042974	0.478024	59	1.359754	0.604062	54	1.858553	0.81865
ENSG00000104369	JPH1	8[-]74234700-74321328	2055	23.171371	10.259216	2205	21.669695	9.694674	2118	25.108229	10.947444	2158	20.6618	9.469881	1759	23.459253	10.421623	1530	23.108479	10.178749
ENSG00000159164	SV2A	1[-]149903318-149917882	766	8.624022	3.81832	826	8.301141	3.713797	701	9.113295	3.973489	472	4.92363	2.256637	360	4.698982	2.087492	415	6.381354	2.810838
ENSG00000104365	IKBKB	8[+]42271302-42332653	1576	27.665085	12.248826	1595	23.95713	10.718036	1554	28.592146	12.466466	1610	25.332743	11.610703	1235	24.196991	10.749358	1155	24.890223	10.963566
ENSG00000159166	LAD1	1[-]201373244-201399915	7307	147.630142	65.363838	8070	141.715591	63.401279	7363	156.605011	68.28138	10236	178.891525	81.990982	9006	202.662277	90.031425	7808	185.284119	81.613358
ENSG00000159167	STC1	8[-]23841915-23854807	2	0.024463	0.010831	0	0.0	0.0	0	0.0	0.0	0	0.0	0.0	0	0.0	0.0	0	0.0	0.0
ENSG00000100395	L3MBTL2	22[+]41205205-41231271	1591	25.961882	11.494728	1707	23.289095	10.419167	1588	25.244183	11.00672	3119	39.503803	18.105696	2532	44.520073	19.777756	2181	42.098663	18.543484
ENSG00000104361	NIPAL2	8[-]98189833-98294393	57	0.594528	0.26323	68	0.611577	0.27361	45	0.494119	0.215441	48	0.420577	0.192762	26	0.311068	0.13819	24	0.323302	0.142407
ENSG00000253148	RGS21	1[+]192316992-192367285	0	0.0	0.0	0	0.0	0.0	0	0.0	0.0	0	0.0	0.0	0	0.0	0.0	0	0.0	0.0
ENSG00000061987	MON2	12[+]62466817-62600479	1126	6.750464	2.988795	1363	9.792952	4.381209	951	8.491433	3.702351	1637	10.694294	4.901494	1302	14.004313	6.221326	1130	12.800173	5.63818
ENSG00000133835	HSD17B4	5[+]119452443-119542333	3051	55.315411	24.491121	3639	57.462242	25.707685	2976	56.901588	24.809673	3815	58.687473	26.898108	2909	62.027847	27.555473	2649	61.895882	27.2637
ENSG00000197134	ZNF257	19[+]22052452-22091480	0	0.0	0.0	0	0.0	0.0	0	0.0	0.0	0	0.0	0.0	0	0.0	0.0	0	0.0	0.0
ENSG00000001036	FUCA2	6[-]143494811-143511690	5783	120.309952	53.267708	6531	118.030014	52.804729	5798	126.080177	54.972244	7518	132.640732	60.792953	5563	135.130875	60.031029	4806	128.570831	56.632469
ENSG00000122958	VPS26A	10[+]69123512-69172861	2580	53.038788	23.483135	6412	100.368797	44.903389	4704	89.089821	38.84407	3371	60.132847	27.560562	1672	39.017296	17.333185	1627	39.048553	17.199982
ENSG00000173928	SWSAP1	19[+]11374685-11376951	135	3.822126	1.692261	169	4.189329	1.874238	126	3.74544	1.63305	287	6.930815	3.176586	205	6.825835	3.032334	201	7.378175	3.249915
ENSG00000102390	PBDC1	X[+]76172936-76178204	945	38.303211	16.958899	1088	38.743507	17.333223	731	31.729498	13.834384	2517	86.954063	39.853477	1571	75.474998	33.529285	1398	74.011986	32.600567
ENSG00000122952	ZWINT	10[-]56357228-56361275	3864	107.361031	47.534527	4276	103.732971	46.408466	3541	103.469788	45.113876	8998	214.911392	98.499893	6566	213.489075	94.841156	5796	206.730286	91.059898
ENSG00000122136	OBP2A	9[+]135546139-135549969	0	0.0	0.0	0	0.0	0.0	0	0.0	0.0	0	0.0	0.0	0	0.0	0.0	0	0.0	0.0
ENSG00000151033	LYZL2	10[-]30611779-30629762	3	0.174969	0.077468	0	0.0	0.0	2	0.123147	0.053693	0	0.0	0.0	2	0.137278	0.060985	0	0.0	0.0
ENSG00000145839	IL9	5[-]135892246-135895827	0	0.0	0.0	0	0.0	0.0	0	0.0	0.0	0	0.0	0.0	0	0.0	0.0	0	0.0	0.0
ENSG00000032444	PNPLA6	19[+]7534004-7561764	2569	32.555782	14.414203	3030	33.674011	15.065212	2747	35.775684	15.598562	3122	33.969273	15.569067	2373	33.849403	15.037382	2349	35.663105	15.70877
ENSG00000185561	TLCD2	17[-]1702790-1710438	550	4.400539	1.948356	681	4.754838	2.127238	499	4.204159	1.833056	258	1.756836	0.805207	201	1.891046	0.840085	187	1.937806	0.853558
ENSG00000145832	SLC25A48	5[+]135834649-135888637	0	0.0	0.0	0	0.0	0.0	0	0.0	0.0	0	0.0	0.0	0	0.0	0.0	0	0.0	0.0
ENSG00000165323	FAT3	11[+]92352096-92896470	0	0.0	0.0	0	0.0	0.0	0	0.0	0.0	0	0.0	0.0	0	0.0	0.0	2	0.006512	0.002868
ENSG00000165322	ARHGAP12	10[-]31805404-31928876	4183	44.638683	19.763954	3772	35.833668	16.031408	2796	31.727066	13.833323	3857	34.789848	15.945159	2289	29.019543	12.891747	2100	29.261681	12.889091
ENSG00000165325	DEUP1	11[+]93329971-93438487	2	0.200249	0.088661	0	0.0	0.0	2	0.136602	0.05956	0	0.0	0.0	0	0.0	0.0	2	0.166468	0.073325
ENSG00000145780	FEM1C	5[-]115520908-115544894	2172	17.861078	7.908064	2739	19.649319	8.79079	2156	18.674271	8.142172	1687	11.81241	5.413958	1102	10.64269	4.727947	1131	12.050545	5.307986
ENSG00000185567	AHNAK2	14[-]104937253-104978357	2728	7.957779	3.523339	2865	8.351946	3.736526	2078	6.786807	2.959117	711	1.996758	0.91517	443	2.052287	0.911715	529	1.795275	0.790777
ENSG00000145782	ATG12	5[-]115828200-115841858	1810	40.923992	18.119261	2279	29.467752	13.183398	1589	26.390411	11.506489	1606	29.816698	13.665826	1113	28.774609	12.782935	1042	29.5546	13.018116
ENSG00000154027	AK5	1[+]77282051-77559969	6	0.061659	0.0273	18	0.189924	0.084969	12	0.153747	0.067035	4	0.04117	0.018869	7	0.09041	0.040164	0	0.0	0.0
ENSG00000101624	CEP76	18[-]12661833-12702774	468	11.340033	5.020845	654	12.44129	5.566033	454	14.782203	6.445191	531	15.074651	6.909133	371	11.907149	5.289675	375	10.74334	4.732193
ENSG00000154025	SLC5A10	17[+]18950345-19022595	58	0.619811	0.274424	125	1.195728	0.53495	104	1.231584	0.536983	116	1.13997	0.52248	83	1.049653	0.466302	121	1.689518	0.744194
ENSG00000156219	ART3	4[+]76011184-76112802	0	0.0	0.0	2	0.032209	0.01441	2	0.064532	0.028137	0	0.0	0.0	0	0.0	0.0	0	0.0	0.0
ENSG00000170122	FOXD4	9[-]116231-118204	30	0.711645	0.315084	26	0.532525	0.238243	30	0.740455	0.322846	8	0.164988	0.075619	5	0.118892	0.052817	8	0.250891	0.110512
ENSG00000196550	FAM72A	1[-]206186179-206204093	470	9.963895	4.411554	521	10.612278	4.747763	433	10.322516	4.500722	757	13.776222	6.314027	554	14.50633	6.444345	454	13.989224	6.161929
ENSG00000174151	CYB561D1	1[+]109494052-109502932	1023	14.36133	6.358536	1251	15.317358	6.85274	1108	15.250388	6.649324	978	11.577182	5.306146	634	10.44274	4.639121	299	4.245061	1.869851
ENSG00000196553	LINC00238	14[+]66486354-66498553	3	0.117683	0.052105	3	0.099773	0.044637	4	0.140916	0.061441	4	0.132106	0.060548	1	0.04515	0.020058	1	0.034153	0.015043
ENSG00000170128	GPR25	1[+]200872955-200874178	13	0.478144	0.2117	17	0.567857	0.25405	6	0.208492	0.090905	4	0.133042	0.060977	0	0.0	0.0	2	0.10124	0.044594
ENSG00000174156	GSTA3	6[-]52896639-52909685	0	0.0	0.0	0	0.0	0.0	0	0.0	0.0	0	0.0	0.0	0	0.0	0.0	0	0.0	0.0
ENSG00000174405	LIG4	13[-]108207439-108218368	1430	16.843502	7.457528	1898	19.581644	8.760512	1271	15.691042	6.841454	976	9.834532	4.507441	670	9.27025	4.118249	628	9.588161	4.223363
ENSG00000175575	PAAF1	11[+]73876699-73931124	836	29.14909	12.905877	870	27.919014	12.490518	877	32.263409	14.067174	1275	37.165791	17.034119	978	39.314312	17.465134	836	28.818867	12.694044
ENSG00000197977	ELOVL2	6[-]10980759-11044314	0	0.0	0.0	0	0.0	0.0	0	0.0	0.0	0	0.0	0.0	0	0.0	0.0	0	0.0	0.0
ENSG00000197976	AKAP17A	X[+]1591593-1602514	2994	47.817059	21.171192	3331	46.9566	21.007627	2938	49.26366	21.479456	3613	51.557011	23.630016	2972	57.827816	25.689638	2766	59.000896	25.988529
ENSG00000197971	MBP	18[-]76978827-77132844	1325	13.365549	5.91765	1502	13.280286	5.941387	1252	13.141423	5.729794	1201	10.288292	4.715411	930	10.940716	4.860343	737	9.693103	4.269587
ENSG00000175573	C11orf68	11[-]65916808-65919117	2122	64.864304	28.718933	2487	66.339439	29.679197	2266	73.158768	31.897966	2247	58.501419	26.812834	1699	60.840736	27.028111	1714	67.481499	29.724035
ENSG00000105887	MTPN	7[-]135926761-135977353	9859	128.26796	56.791153	11775	133.327728	59.648685	9307	127.314301	55.510326	10970	121.614693	55.73941	7875	121.484604	53.968758	6901	118.430626	52.165947
ENSG00000197753	LHFPL5	6[+]35805293-35824075	0	0.0	0.0	0	0.0	0.0	0	0.0	0.0	0	0.0	0.0	0	0.0	0.0	0	0.0	0.0
ENSG00000126785	RHOJ	14[+]63204114-63293219	0	0.0	0.0	8	0.101156	0.045255	8	0.121317	0.052895	0	0.0	0.0	0	0.0	0.0	0	0.0	0.0
ENSG00000197978	GOLGA6L9	15[+]82430020-82436762	394	11.050986	4.892869	435	10.659075	4.768699	359	10.620335	4.630574	348	8.32776	3.816845	253	8.331698	3.701304	233	8.451148	3.722535
ENSG00000197757	HOXC6	12[+]53990624-54030823	361	10.440982	4.622786	444	11.157947	4.991886	337	11.495932	5.012343	753	16.843449	7.719823	248	8.556538	3.801187	207	8.99097	3.960314
ENSG00000120008	WDR11	10[+]120851175-120909524	3395	34.542732	15.293931	3833	33.914944	15.173001	3222	34.336445	14.971039	3718	32.206928	14.761334	2835	33.71954	14.97969	2653	35.136189	15.476675
ENSG00000165695	AK8	9[-]132725578-132878777	15	0.330763	0.146446	11	0.215487	0.096405	26	0.612394	0.26701	10	0.191182	0.087624	4	0.092855	0.04125	7	0.181013	0.079732
ENSG00000179403	VWA1	1[+]1434861-1442882	3172	37.523731	16.613781	3585	38.314907	17.141474	2907	35.227329	15.359473	3148	33.18058	15.207585	2286	33.133316	14.719264	2135	35.892555	15.809839
ENSG00000117586	TNFSF4	1[-]173183734-173207313	18	0.235627	0.104325	15	0.168416	0.075347	17	0.245111	0.106871	6	0.070315	0.032227	2	0.022545	0.010016	0	0.0	0.0
ENSG00000061676	NCKAP1	2[-]182909115-183038858	8104	19.199467	8.50064	9033	18.641525	8.339919	7724	19.330818	8.428433	8812	27.594763	12.647449	5792	16.006983	7.111	6407	19.55689	8.614357
ENSG00000165694	FRMD7	X[-]132076993-132128020	0	0.0	0.0	0	0.0	0.0	0	0.0	0.0	0	0.0	0.0	0	0.0	0.0	0	0.0	0.0
ENSG00000179409	GEMIN4	17[-]744414-753999	2161	27.778706	12.299133	2332	24.231644	10.840848	1916	26.303919	11.468777	3407	37.80109	17.325293	2898	42.42197	18.84569	2273	35.700947	15.72544
ENSG00000082258	CCNT2	2[+]134918235-134959342	1369	15.802311	6.996536	813	8.944684	4.001708	711	8.472209	3.693969	689	7.387894	3.386078	751	8.938761	3.970987	1257	16.42729	7.235841
ENSG00000151292	CSNK1G3	5[+]123512099-123617045	1634	29.722715	13.15985	2180	33.940918	15.184621	1664	31.365911	13.675856	987	13.673214	6.266816	841	15.803439	7.020576	776	16.36705	7.209307
ENSG00000113141	IK	5[+]140647058-140662478	5642	144.105423	63.803249	6051	142.521347	63.761761	5249	172.17392	75.06958	5462	118.080238	54.119469	4846	144.413315	64.154694	4459	149.184937	65.712509
ENSG00000169228	RAB24	5[-]177301451-177303744	451	17.322981	7.669819	608	20.317652	9.089791	458	18.164921	7.92009	585	19.134975	8.770094	496	22.546576	10.016172	442	21.729361	9.57128
ENSG00000211943	IGHV3-15	14[-]106153624-106154163	0	0.0	0.0	0	0.0	0.0	0	0.0	0.0	0	0.0	0.0	0	0.0	0.0	0	0.0	0.0
ENSG00000164362	TERT	5[-]1253167-1295047	103	1.222409	0.541227	245	2.561119	1.145803	283	3.671597	1.600854	200	2.198736	1.007742	122	1.912757	0.84973	114	1.989742	0.876435
ENSG00000160318	CLDND2	19[-]51367098-51369003	34	2.619636	1.159854	39	3.08165	1.378681	30	1.691714	0.737604	88	6.089959	2.791198	60	6.517633	2.895417	65	6.979898	3.074483
ENSG00000256797	KLRF2	12[+]9881489-9895833	0	0.0	0.0	0	0.0	0.0	0	0.0	0.0	0	0.0	0.0	0	0.0	0.0	0	0.0	0.0
ENSG00000157259	GATAD1	7[+]92447453-92458836	2751	39.180851	17.347479	3147	39.094177	17.490107	2572	38.595303	16.827944	2571	31.17808	14.289784	1702	28.461983	12.644053	1534	28.308804	12.469373
ENSG00000211942	IGHV3-13	14[-]106129540-106130072	0	0.0	0.0	0	0.0	0.0	0	0.0	0.0	0	0.0	0.0	0	0.0	0.0	0	0.0	0.0
ENSG00000169220	RGS14	5[+]177357837-177372601	1822	48.906017	21.653336	2033	48.45298	21.677084	1978	57.851406	25.223801	1543	35.966053	16.484245	1263	40.567337	18.02178	1232	42.938332	18.91334
ENSG00000169221	TBC1D10B	16[-]30357102-30370264	2318	33.879856	15.000441	2535	32.294361	14.447979	2327	36.326931	15.838912	2867	35.4739	16.25868	2244	38.214912	16.97673	2092	39.814011	17.537149
ENSG00000160310	PRMT2	21[+]46635167-46665124	1451	45.356522	20.081779	1656	54.141464	24.222021	1438	55.018181	23.988487	2156	64.177986	29.414562	1585	62.770294	27.885302	1490	65.261681	28.746256
ENSG00000169224	GCSAML	1[+]247507058-247577690	0	0.0	0.0	0	0.0	0.0	0	0.0	0.0	0	0.0	0.0	0	0.0	0.0	0	0.0	0.0
ENSG00000284356	AC233724.20	5[-]17597232-17597828	0	0.0	0.0	0	0.0	0.0	0	0.0	0.0	0	0.0	0.0	1	0.013436	0.005969	0	0.0	0.0
ENSG00000170381	SEMA3E	7[-]83363906-83649010	1	0.002087	0.000924	0	0.0	0.0	1	0.00496	0.002163	0	0.0	0.0	0	0.0	0.0	0	0.0	0.0
ENSG00000183801	OLFML1	11[+]7485388-7511377	4	0.065131	0.028837	0	0.0	0.0	2	0.03608	0.015731	0	0.0	0.0	0	0.0	0.0	0	0.0	0.0
ENSG00000170382	LRRN2	1[-]204617170-204685733	17	0.160521	0.071071	16	0.129957	0.058141	12	0.11695	0.050991	4	0.032336	0.01482	8	0.088523	0.039326	1	0.008448	0.003721
ENSG00000170385	SLC30A1	1[-]211571568-211578742	2581	22.547667	9.983069	3389	25.821177	11.55198	2547	23.438526	10.219435	1607	11.955198	5.479402	925	9.485638	4.213934	945	10.697381	4.711948
ENSG00000157927	RADIL	7[-]4797055-4883719	27	0.228172	0.101024	16	0.114303	0.051137	31	0.267302	0.116546	4	0.028725	0.013166	8	0.073621	0.032706	2	0.021859	0.009628
ENSG00000257365	FNTB	14[+]64986720-65062598	640	10.83126	4.795584	1207	17.824524	7.974406	1177	20.991978	9.152716	927	13.368982	6.127378	508	10.094726	4.484518	807	17.701065	7.796909
ENSG00000100320	RBFOX2	22[-]35738736-36028425	5181	62.025833	27.462185	5880	62.423965	27.927481	5215	68.850418	30.01948	4320	45.938148	21.054735	3147	48.118465	21.37632	3022	49.404621	21.761591
ENSG00000132915	PDE6A	5[-]149857955-149944793	3	0.024464	0.010831	2	0.01414	0.006326	2	0.017855	0.007785	0	0.0	0.0	0	0.0	0.0	4	0.043708	0.019252
ENSG00000072756	TRNT1	3[+]3126916-3150879	1048	27.33667	12.10342	1082	25.189823	11.269523	943	26.939323	11.745819	1301	30.90106	14.162818	1084	33.793526	15.012557	917	31.937641	14.067792
ENSG00000100321	SYNGR1	22[+]39349925-39385588	881	11.376794	5.037121	999	11.987771	5.363136	932	12.938443	5.641292	352	5.782471	2.650268	255	5.609749	2.492095	303	7.353841	3.239197
ENSG00000164363	SLC6A18	5[+]1225355-1246189	0	0.0	0.0	0	0.0	0.0	0	0.0	0.0	0	0.0	0.0	0	0.0	0.0	0	0.0	0.0
ENSG00000161958	FGF11	17[+]7438273-7444937	1602	33.886093	15.003201	1541	28.984657	12.96727	1964	43.921177	19.15008	286	4.750108	2.177107	208	4.960395	2.203624	432	10.492158	4.621553
ENSG00000111361	EIF2B1	12[-]123620406-123633766	2216	45.927719	20.334679	2462	44.488167	19.90329	2030	44.416759	19.366159	3475	60.573326	27.762447	2769	66.457314	29.523237	2585	68.75631	30.285563
ENSG00000204913	LRRC3C	17[+]39941474-39944747	0	0.0	0.0	0	0.0	0.0	0	0.0	0.0	0	0.0	0.0	0	0.0	0.0	0	0.0	0.0
ENSG00000171475	WIPF2	17[+]40219304-40284136	2082	14.579663	6.455204	2175	14.16117	6.33548	2131	16.850307	7.346905	2524	18.388346	8.427892	1583	14.501377	6.442144	1461	15.642487	6.890152
ENSG00000111364	DDX55	12[+]123602099-123620941	1895	51.403008	22.758888	2145	51.386612	22.989544	1723	50.014473	21.806818	2455	57.212151	26.221928	1898	56.759792	25.215176	1608	50.258156	22.137554
ENSG00000283758	AC002115.2	19[+]35586260-35587296	0	0.0	0.0	0	0.0	0.0	0	0.0	0.0	0	0.0	0.0	0	0.0	0.0	0	0.0	0.0
ENSG00000171478	SPACA5B	X[+]48130657-48132613	1	0.036256	0.016052	1	0.069699	0.031182	0	0.0	0.0	0	0.0	0.0	0	0.0	0.0	2	0.115835	0.051023
ENSG00000161405	IKZF3	17[-]39757715-39864188	2	0.009771	0.004326	4	0.017044	0.007625	8	0.038769	0.016904	0	0.0	0.0	8	0.046188	0.020519	2	0.012662	0.005577
ENSG00000170049	KCNAB3	17[-]7921859-7929803	150	2.920412	1.293024	208	3.965477	1.774091	140	2.86286	1.248236	175	3.26639	1.497078	93	2.119566	0.941603	87	2.178639	0.95964
ENSG00000161956	SENP3	17[+]7561875-7571969	5160	104.909157	46.448948	2180	38.864319	17.387272	5192	108.632477	47.364864	1928	41.344097	18.949156	5283	124.810997	55.446484	2472	65.645432	28.915289
ENSG00000158019	BABAM2	2[+]27889941-28338901	1071	36.76825	16.279289	1101	29.005596	12.976638	1038	31.447519	13.711438	1125	31.18647	14.29363	884	33.959427	15.08626	845	35.356224	15.573597
ENSG00000171004	HS6ST2	X[-]132626016-132961395	0	0.0	0.0	0	0.0	0.0	0	0.0	0.0	0	0.0	0.0	0	0.0	0.0	0	0.0	0.0
ENSG00000109854	HTATIP2	11[+]20363685-20383783	1870	74.176102	32.841766	2413	82.986214	37.126698	2091	89.07502	38.837612	2423	82.724815	37.915092	1541	74.974457	33.306923	1492	76.753441	33.808109
ENSG00000185158	LRRC37B	17[+]32007872-32053504	183	5.296719	2.345143	239	4.998721	2.236347	210	5.68979	2.480806	125	3.980916	1.824565	160	5.320742	2.363705	162	5.251164	2.313016
ENSG00000107816	LZTS2	10[+]100996618-101007836	6707	121.623825	53.849434	7683	116.349754	52.053013	6850	125.20887	54.592339	7806	116.53447	53.410999	5902	129.063339	57.33556	5905	141.03804	62.123989
ENSG00000107815	TWNK	10[+]100988026-100994401	2625	40.002232	17.711147	2867	38.09943	17.045071	2663	42.762325	18.64481	2754	35.74176	16.381447	2304	41.245583	18.323086	1928	38.081387	16.773968
ENSG00000211684	IGLJ7	22[+]22921390-22921435	0	0.0	0.0	0	0.0	0.0	0	0.0	0.0	0	0.0	0.0	0	0.0	0.0	0	0.0	0.0
ENSG00000255292	SDHD	11[+]112086824-112193561	31	2.652611	1.174454	5	0.324814	0.145317	5	0.462391	0.201607	25	1.726403	0.791259	3	0.295828	0.13142	21	2.266869	0.998503
ENSG00000117245	KIF17	1[-]20664014-20718017	23	0.277401	0.122821	28	0.289682	0.129599	12	0.144343	0.062935	0	0.0	0.0	2	0.028198	0.012527	6	0.082529	0.036352
ENSG00000101146	RAE1	20[+]57351010-57379211	2449	62.486671	27.666222	2739	59.009834	26.400051	2408	65.39296	28.511995	3505	74.297539	34.052635	2768	67.122879	29.818913	2416	82.720436	36.436436
ENSG00000171517	LPAR3	1[-]84811602-84893213	0	0.0	0.0	0	0.0	0.0	0	0.0	0.0	0	0.0	0.0	0	0.0	0.0	0	0.0	0.0
ENSG00000211689	TRGC1	7[-]38257879-38265678	0	0.0	0.0	0	0.0	0.0	0	0.0	0.0	0	0.0	0.0	0	0.0	0.0	0	0.0	0.0
ENSG00000185155	MIXL1	1[+]226223618-226227054	4	0.054271	0.024029	2	0.041599	0.018611	4	0.08742	0.038116	0	0.0	0.0	0	0.0	0.0	0	0.0	0.0
ENSG00000107819	SFXN3	10[+]101031234-101041244	2934	50.042625	22.156572	3374	48.910458	21.881754	3002	55.59882	24.241652	3170	44.08823	20.206867	2442	45.547318	20.234104	2366	51.174191	22.541044
ENSG00000255298	OR8G5	11[+]124264827-124265867	0	0.0	0.0	0	0.0	0.0	0	0.0	0.0	0	0.0	0.0	0	0.0	0.0	0	0.0	0.0
ENSG00000169592	INO80E	16[+]29995294-30005793	1854	68.784592	30.454655	2035	66.976967	29.964418	1715	67.077789	29.246599	2315	59.002029	27.042276	1569	53.849686	23.922377	1650	73.126923	32.210712
ENSG00000253626	EIF5AL1	10[+]79512601-79516440	53	0.649756	0.287682	50	0.536135	0.239858	49	0.638889	0.278562	117	1.230675	0.564053	74	1.074519	0.477348	61	0.972394	0.428317
ENSG00000101144	BMP7	20[-]57168748-57266629	4097	50.2533	22.249849	3335	36.107185	16.153776	4346	56.64698	24.69866	4233	49.779491	22.815329	3550	54.77626	24.334003	3169	56.155239	24.735081
ENSG00000145040	UCN2	3[-]48561727-48563773	66	2.108225	0.933425	62	1.741726	0.77922	74	2.503285	1.091458	61	1.660499	0.761053	44	1.637767	0.727568	29	1.213242	0.534405
ENSG00000232869	TRBV29-1	7[+]142740206-142740894	0	0.0	0.0	0	0.0	0.0	0	0.0	0.0	0	0.0	0.0	0	0.0	0.0	0	0.0	0.0
ENSG00000235387	SPAAR	9[+]35909483-35937153	0	0.0	0.0	2	0.054231	0.024262	6	0.157562	0.068699	0	0.0	0.0	0	0.0	0.0	0	0.0	0.0
ENSG00000169598	DFFB	1[+]3857267-3885429	486	9.304533	4.119619	546	10.068458	4.504466	428	9.621543	4.19509	577	9.801439	4.492273	494	10.159928	4.513483	410	9.589647	4.224017
ENSG00000169599	NFU1	2[-]69395750-69437628	653	22.690371	10.046252	765	23.591307	10.554372	665	25.830534	11.262376	807	24.905996	11.415113	552	24.05254	10.685187	496	23.702353	10.440337
ENSG00000146842	TMEM209	7[-]130164715-130207770	1913	27.889191	12.348051	2296	29.530624	13.211528	1874	29.469252	12.848894	2412	29.913654	13.710263	2035	34.564137	15.354897	1713	32.733471	14.418335
ENSG00000106635	BCL7B	7[-]73536356-73558002	1482	43.682869	19.340765	1668	46.084538	20.617483	1416	46.23312	20.158112	2079	56.955242	26.104177	1838	69.665939	30.948648	1583	59.377979	26.154621
ENSG00000106636	YKT6	7[+]44200968-44214294	5466	105.437286	46.682774	6335	101.960022	45.615276	5402	104.181656	45.424259	6260	98.814369	45.289387	4256	95.523827	42.435848	3992	94.835655	41.772907
ENSG00000213265	TSGA13	7[-]130668648-130687432	0	0.0	0.0	0	0.0	0.0	0	0.0	0.0	0	0.0	0.0	0	0.0	0.0	0	0.0	0.0
ENSG00000106144	CASP2	7[+]143288215-143307696	1635	20.20573	8.946168	1899	20.812449	9.311155	1648	22.81773	9.948762	1792	21.576927	9.88931	1389	20.299051	9.017723	1211	20.018818	8.817825
ENSG00000106633	GCK	7[-]44144271-44189423	0	0.0	0.0	0	0.0	0.0	0	0.0	0.0	0	0.0	0.0	0	0.0	0.0	0	0.0	0.0
ENSG00000046889	PREX2	8[+]67952118-68237030	1	0.002985	0.001322	0	0.0	0.0	0	0.0	0.0	0	0.0	0.0	0	0.0	0.0	0	0.0	0.0
ENSG00000106638	TBL2	7[-]73568932-73578791	1057	20.334906	9.003361	1668	31.883898	14.264343	1685	35.760563	15.591969	1013	16.339703	7.488942	1284	31.839144	14.144337	1109	30.731646	13.536577
ENSG00000128383	APOBEC3A	22[+]38952751-38992778	35	1.183954	0.5242	49	1.46942	0.657395	29	1.03064	0.44937	41	1.20428	0.551955	15	0.573547	0.254795	25	1.047355	0.461335
ENSG00000137103	TMEM8B	9[+]35814451-35854847	237	3.873899	1.715184	242	3.416078	1.528298	210	4.139893	1.805036	253	3.219823	1.475735	147	3.215661	1.428537	187	3.41263	1.503185
ENSG00000260861	AL049634.2	20[-]1540144-1620009	0	0.0	0.0	0	0.0	0.0	0	0.0	0.0	0	0.0	0.0	0	0.0	0.0	0	0.0	0.0
ENSG00000198853	RUSC2	9[+]35490127-35561898	610	5.501651	2.435878	649	5.13042	2.295267	653	6.234704	2.718394	666	5.219543	2.392262	488	5.137832	2.282449	516	6.148422	2.708237
ENSG00000133142	TCEAL4	X[+]103576231-103587736	949	40.575432	17.964935	1090	40.460461	18.10136	873	37.93235	16.538891	1337	49.968124	22.901787	897	44.539906	19.786568	825	44.873158	19.765585
ENSG00000129946	SHC2	19[-]416583-460996	10	0.191015	0.084573	12	0.195557	0.087489	8	0.156716	0.06833	2	0.032647	0.014963	6	0.134476	0.05974	4	0.099373	0.043771
ENSG00000007038	PRSS21	16[+]2817180-2821719	0	0.0	0.0	0	0.0	0.0	0	0.0	0.0	0	0.0	0.0	0	0.0	0.0	0	0.0	0.0
ENSG00000131495	NDUFA2	5[-]140645285-140647785	1726	109.271713	48.380486	2147	119.885025	53.634632	1633	108.869835	47.468353	3076	165.873932	76.024658	1200	90.619987	40.257347	1120	94.435074	41.596462
ENSG00000118434	SPACA1	6[+]88047789-88066832	0	0.0	0.0	0	0.0	0.0	0	0.0	0.0	0	0.0	0.0	0	0.0	0.0	0	0.0	0.0
ENSG00000181803	OR6S1	14[-]20640696-20641691	0	0.0	0.0	0	0.0	0.0	0	0.0	0.0	0	0.0	0.0	0	0.0	0.0	0	0.0	0.0
ENSG00000153094	BCL2L11	2[+]111119378-111168447	354	6.848792	3.03233	402	7.185522	3.214687	279	4.879581	2.127547	1524	15.770751	7.228176	825	12.247149	5.440717	423	7.694052	3.389051
ENSG00000104419	NDRG1	8[-]133237171-133302022	763	11.876689	5.258452	1003	15.414807	6.896338	680	10.756289	4.689852	753	11.124206	5.098534	459	8.012887	3.559674	738	16.507505	7.271173
ENSG00000104723	TUSC3	8[+]15540223-15766649	0	0.0	0.0	2	0.022646	0.010132	0	0.0	0.0	0	0.0	0.0	0	0.0	0.0	0	0.0	0.0
ENSG00000150628	SPATA4	4[-]176184638-176195671	2	0.069533	0.030786	0	0.0	0.0	0	0.0	0.0	0	0.0	0.0	0	0.0	0.0	2	0.05859	0.025808
ENSG00000176009	ASCL3	11[-]8937579-8938211	3	0.171215	0.075806	8	0.476109	0.213003	6	0.476884	0.207926	0	0.0	0.0	2	0.147241	0.065411	4	0.353679	0.155787
ENSG00000104848	KCNA7	19[-]49067418-49072941	6	0.065546	0.029021	8	0.074461	0.033312	8	0.088282	0.038492	0	0.0	0.0	2	0.025513	0.011334	2	0.028249	0.012443
ENSG00000110148	CCKBR	11[+]6259736-6272127	2	0.04216	0.018667	0	0.0	0.0	0	0.0	0.0	0	0.0	0.0	0	0.0	0.0	0	0.0	0.0
ENSG00000063515	GSC2	22[-]19148576-19150283	0	0.0	0.0	0	0.0	0.0	0	0.0	0.0	0	0.0	0.0	0	0.0	0.0	0	0.0	0.0
ENSG00000138744	NAAA	4[-]75913657-75941051	352	10.696767	4.736036	349	9.834283	4.3997	337	11.277067	4.916915	561	16.423658	7.527421	463	17.881735	7.943846	441	18.561203	8.175779
ENSG00000102393	GLA	X[-]101397803-101407925	2671	97.385445	43.117794	2884	91.442444	40.909878	2467	94.485321	41.196564	3272	101.037186	46.308163	2476	105.270599	46.765793	2280	107.074539	47.163853
ENSG00000230601	TEX48	9[-]114666434-114682066	6	0.38473	0.170341	2	0.111692	0.049969	6	0.433438	0.188984	5	0.27377	0.125476	0	0.0	0.0	0	0.0	0.0
ENSG00000109255	NMU	4[-]55595229-55636298	263	15.784897	6.988826	286	16.152527	7.226381	191	13.049682	5.689794	252	13.398926	6.141102	169	11.982808	5.323286	188	14.473728	6.375342
ENSG00000277399	GPR179	17[-]38325610-38343810	49	0.290035	0.128414	34	0.176081	0.078776	24	0.147026	0.064105	11	0.054873	0.02515	17	0.119064	0.052893	18	0.133786	0.058929
ENSG00000036257	CUL3	2[-]224470150-224585397	3311	25.656717	11.359613	4215	28.955088	12.954041	3031	25.120722	10.952891	4005	26.532282	12.160485	3230	29.55077	13.12774	2671	26.93218	11.863001
ENSG00000181092	ADIPOQ	3[+]186842690-186858463	0	0.0	0.0	0	0.0	0.0	0	0.0	0.0	0	0.0	0.0	0	0.0	0.0	0	0.0	0.0
ENSG00000143314	MRPL24	1[-]156737303-156741590	1935	108.001251	47.817982	2115	102.367393	45.797531	1914	111.61657	48.665958	3322	156.66394	71.803459	1976	129.347397	57.461761	1830	131.03302	57.717014
ENSG00000143315	PIGM	1[-]160027673-160031991	982	10.871223	4.813278	1279	12.34823	5.5244	942	10.986672	4.790301	1089	10.261917	4.703323	700	9.093782	4.039855	624	8.949985	3.942261
ENSG00000168175	MAPK1IP1L	14[+]55051631-55070192	3886	28.690159	12.702682	4449	28.646755	12.816097	4220	32.81723	14.308645	5209	32.745144	15.008014	4251	36.854645	16.37244	3591	34.35302	15.131708
ENSG00000198515	CNGA1	4[-]47935977-48016672	6	0.425002	0.188171	4	0.160627	0.071862	9	0.496113	0.21631	8	0.113125	0.051848	10	0.612318	0.272019	3	0.061808	0.027225
ENSG00000134042	MRO	18[-]50795120-50825402	0	0.0	0.0	0	0.0	0.0	0	0.0	0.0	0	0.0	0.0	0	0.0	0.0	0	0.0	0.0
ENSG00000237847	FAM231A	1[+]16673003-16673512	1	0.093754	0.04151	1	0.021261	0.009512	0	0.0	0.0	1	0.005055	0.002317	1	0.032294	0.014346	0	0.0	0.0
ENSG00000163331	DAPL1	2[+]158795317-158862781	6	0.519722	0.230109	0	0.0	0.0	2	0.150126	0.065456	0	0.0	0.0	0	0.0	0.0	2	0.184677	0.081346
ENSG00000143641	GALNT2	1[+]230067209-230282124	3099	33.385849	14.781717	3403	31.972998	14.304206	3218	36.513111	15.920087	3051	27.978682	12.823412	2371	29.993244	13.324306	2021	28.202202	12.422416
ENSG00000280071	FP565260.6	21[-]5079294-5128425	797	25.902504	11.468438	1483	41.12101	18.396879	1116	39.384109	17.171871	1835	49.500671	22.687542	1103	43.727627	19.425718	1287	53.927811	23.75395
ENSG00000124587	PEX6	6[-]42963870-42979220	2345	32.889217	14.561832	2735	33.272587	14.88562	2445	35.622623	15.531825	1439	16.992474	7.788126	1056	17.38468	7.723032	1165	20.859558	9.188151
ENSG00000167332	OR51E2	11[-]4680171-4697854	0	0.0	0.0	0	0.0	0.0	0	0.0	0.0	0	0.0	0.0	0	0.0	0.0	0	0.0	0.0
ENSG00000171385	KCND3	1[-]111770662-111989155	0	0.0	0.0	0	0.0	0.0	0	0.0	0.0	4	0.021614	0.009906	0	0.0	0.0	0	0.0	0.0
ENSG00000143318	CASQ1	1[+]160190556-160201886	0	0.0	0.0	3	0.064153	0.028701	6	0.136392	0.059468	4	0.072098	0.033045	4	0.116436	0.051726	4	0.103616	0.04564
ENSG00000143319	ISG20L2	1[-]156721891-156728799	3265	60.231544	26.667757	3462	55.339725	24.758104	3103	58.303566	25.420946	3866	58.944401	27.015863	3331	67.582985	30.023306	2792	62.52742	27.54188
ENSG00000134049	IER3IP1	18[-]47152834-47176374	697	9.154016	4.052977	760	8.745728	3.912698	648	9.260016	4.037461	1058	12.091359	5.541808	458	7.113086	3.159943	480	8.231147	3.62563
ENSG00000009830	POMT2	14[-]77274956-77320884	979	15.872555	7.027637	1084	15.555177	6.959136	1017	18.974768	8.273191	1122	16.527773	7.57514	744	17.353342	7.709111	796	17.946526	7.905028
ENSG00000175643	RMI2	16[+]11249649-11351762	697	23.14345	10.246855	813	23.899906	10.692433	688	24.592766	10.722695	1295	36.780449	16.857508	920	36.267578	16.111639	947	40.156548	17.688028
ENSG00000166317	SYNPO2L	10[-]73644881-73663803	0	0.0	0.0	4	0.033898	0.015166	0	0.0	0.0	8	0.063922	0.029297	6	0.068381	0.030378	2	0.013011	0.005731
ENSG00000159714	ZDHHC1	16[-]67394419-67416474	272	8.346721	3.695544	366	10.609401	4.746475	215	6.586845	2.871931	131	3.340979	1.531264	74	2.794807	1.241575	101	4.073327	1.794206
ENSG00000166311	SMPD1	11[+]6390431-6394998	437	11.740306	5.198067	505	9.779051	4.37499	463	11.677946	5.091703	443	8.871923	4.06625	322	8.590438	3.816247	261	7.262571	3.198994
ENSG00000147526	TACC1	8[+]38728186-38853028	1428	14.86868	6.583167	4377	27.635517	12.363687	1411	16.393667	7.147806	1612	14.346757	6.57552	3031	32.710293	14.531339	2161	21.602875	9.515566
ENSG00000166313	APBB1	11[-]6395124-6419414	227	4.106203	1.818038	237	3.746803	1.67626	226	5.466571	2.383481	107	1.635833	0.749748	116	2.445845	1.086551	107	2.483099	1.093747
ENSG00000188060	RAB42	1[+]28592200-28595443	93	3.069694	1.359119	111	3.235754	1.447625	70	2.662107	1.160706	76	2.192172	1.004734	55	2.22855	0.990019	60	2.465626	1.086051
ENSG00000127903	ZNF835	19[-]56661981-56671783	0	0.0	0.0	0	0.0	0.0	0	0.0	0.0	0	0.0	0.0	0	0.0	0.0	0	0.0	0.0
ENSG00000171791	BCL2	18[-]63123346-63320128	173	1.489883	0.659652	172	1.438006	0.643341	192	1.837216	0.801045	113	0.73636	0.337494	65	0.52937	0.235169	90	1.153096	0.507912
ENSG00000188112	C6orf132	6[-]42101118-42142619	1369	27.397549	12.130374	1483	26.523907	11.866369	1317	28.256941	12.320312	908	20.081644	9.203978	693	18.242874	8.10428	647	18.778425	8.271461
ENSG00000105993	DNAJB6	7[+]157335381-157417439	4135	84.26545	37.308865	5204	92.213844	41.25499	3700	79.346878	34.596046	3916	77.83284	35.672958	2809	73.678192	32.731064	2758	81.763382	36.014877
ENSG00000153707	PTPRD	9[-]8314246-10612723	0	0.0	0.0	1	0.003372	0.001509	0	0.0	0.0	2	0.00519	0.002379	0	0.0	0.0	0	0.0	0.0
ENSG00000078018	MAP2	2[+]209424058-209734118	21	0.166855	0.073876	22	0.121845	0.054511	7	0.036306	0.01583	6	0.024399	0.011183	4	0.020853	0.009264	5	0.025564	0.01126
ENSG00000171793	CTPS1	1[+]40979335-41012565	3719	55.927238	24.762009	4285	56.291172	25.183767	3983	63.258564	27.581377	8597	110.125572	50.473629	6751	119.534943	53.102631	5582	109.038643	48.028996
ENSG00000136918	WDR38	9[+]124853417-124857890	1	0.021821	0.009661	0	0.0	0.0	0	0.0	0.0	0	0.0	0.0	2	0.070444	0.031294	0	0.0	0.0
ENSG00000180090	OR3A1	17[-]3291635-3292600	0	0.0	0.0	0	0.0	0.0	0	0.0	0.0	0	0.0	0.0	0	0.0	0.0	0	0.0	0.0
ENSG00000100815	TRIP11	14[-]91965991-92040896	1370	7.214423	3.194215	1806	8.107779	3.62729	1215	7.540075	3.287549	1289	5.73731	2.629569	979	6.046682	2.6862	951	6.500772	2.86344
ENSG00000243927	MRPS6	21[+]34073523-34143034	4105	198.82901	88.032333	4889	206.534927	92.400406	4234	216.040161	94.195709	4894	201.841064	92.509399	3005	170.916504	75.928566	3082	193.429276	85.201111
ENSG00000184575	XPOT	12[+]64404350-64451127	14250	111.596619	49.409847	15989	108.007187	48.320679	13204	107.066139	46.681923	8502	55.481514	25.428728	6692	62.198956	27.631489	5870	59.982368	26.420845
ENSG00000184574	LPAR5	12[-]6618835-6636447	623	9.500784	4.20651	726	9.546144	4.270792	655	10.435852	4.550138	477	6.111772	2.801196	490	8.681387	3.856651	428	8.489487	3.739422
ENSG00000178927	C17orf62	17[-]82442589-82450829	1849	86.174141	38.153946	1891	86.225395	38.575855	1411	52.926659	23.076561	2129	63.197563	28.965208	1402	51.274361	22.778309	1466	79.715401	35.112785
ENSG00000178921	PFAS	17[+]8247618-8270491	4569	43.515175	19.266518	4969	42.290535	18.920107	4694	51.210838	22.328445	7268	60.224358	27.602505	5680	72.446594	32.183937	5143	72.384521	31.883703
ENSG00000178922	HYI	1[-]43451003-43453989	73	3.634683	1.60927	98	4.120606	1.843493	93	4.762004	2.076282	169	7.418552	3.40013	71	4.32493	1.921323	83	5.125245	2.257552
ENSG00000172602	RND1	12[-]48857145-48865898	332	9.842007	4.357588	317	8.085961	3.617529	284	8.511295	3.711011	225	5.45619	2.500724	174	6.180703	2.745738	178	6.56166	2.890259
ENSG00000175489	LRRC25	19[-]18391144-18397617	0	0.0	0.0	0	0.0	0.0	0	0.0	0.0	0	0.0	0.0	3	0.063529	0.028222	0	0.0	0.0
ENSG00000086232	EIF2AK1	7[-]6022244-6059230	8813	97.694588	43.254669	9771	94.047379	42.075287	9254	106.552818	46.458115	10130	94.324539	43.231571	8137	103.064156	45.785591	7123	100.053017	44.071037
ENSG00000163833	FBXO40	3[+]121593119-121630295	0	0.0	0.0	0	0.0	0.0	0	0.0	0.0	0	0.0	0.0	0	0.0	0.0	0	0.0	0.0
ENSG00000163832	ELP6	3[-]47495640-47513761	1199	51.885799	22.972645	1177	42.913265	19.198706	1157	51.88718	22.623339	1699	62.502487	28.646637	1023	49.221001	21.866116	995	52.662182	23.19647
ENSG00000168310	IRF2	4[-]184387713-184474580	855	18.544687	8.210734	975	18.889755	8.450973	839	19.667034	8.575027	967	18.790537	8.612227	797	20.531832	9.121135	746	22.038485	9.707441
ENSG00000235961	PNMA6A	X[+]153072482-153075018	0	0.0	0.0	0	0.0	0.0	0	0.0	0.0	0	0.0	0.0	0	0.0	0.0	0	0.0	0.0
ENSG00000168314	MOBP	3[+]39467198-39529479	0	0.0	0.0	4	0.049154	0.021991	2	0.029733	0.012964	2	0.024032	0.011015	0	0.0	0.0	2	0.035356	0.015574
ENSG00000105447	GRWD1	19[+]48445773-48457022	2874	24.997292	11.067651	3202	25.541187	11.426717	2937	29.258242	12.75689	5546	41.323643	18.939777	4285	46.288857	20.563528	3897	43.905262	19.339251
ENSG00000095464	PDE6C	10[+]93612588-93666010	22	0.309563	0.13706	26	0.322099	0.144102	18	0.264525	0.115336	12	0.144976	0.066447	4	0.067726	0.030087	12	0.214398	0.094438
ENSG00000105443	CYTH2	19[+]48469032-48482314	2334	25.987307	11.505984	2742	26.534182	11.870967	2547	29.801531	12.993772	2688	25.589827	11.728532	2045	27.826574	12.361778	2177	32.086094	14.133181
ENSG00000188603	CLN3	16[-]28474111-28495550	667	20.077425	8.88936	875	26.868683	12.020617	700	27.806578	12.12395	1293	38.202106	17.509092	996	45.154354	20.059534	823	31.320646	13.796019
ENSG00000118298	CA14	1[+]150257159-150265078	52	1.59074	0.704307	63	1.373396	0.614435	42	1.01376	0.44201	29	0.484365	0.221998	32	0.735563	0.326769	46	1.233543	0.543347
ENSG00000114268	PFKFB4	3[-]48517684-48561172	1469	22.472342	9.949719	1679	23.396589	10.467259	1670	27.387323	11.941151	1645	20.873466	9.566892	1234	20.693138	9.192795	1461	28.290335	12.461237
ENSG00000139835	GRTP1	13[-]113324164-113364148	598	20.484854	9.069751	754	23.034735	10.305371	607	22.708258	9.901031	476	14.195082	6.506002	353	14.337768	6.369462	298	13.420236	5.911303
ENSG00000118292	C1orf54	1[+]150268200-150280916	42	1.70265	0.753855	35	1.164106	0.520802	20	0.799847	0.348741	58	1.921781	0.880806	37	1.661669	0.738186	43	2.10979	0.929314
ENSG00000040487	PQLC2	1[+]19312326-19329300	558	17.392502	7.7006	639	17.876564	7.997688	539	17.715864	7.724297	787	22.890736	10.491464	638	25.053644	11.129921	593	24.761923	10.907053
ENSG00000108671	PSMD11	17[+]32444261-32483318	3382	45.470047	20.132042	3920	48.517811	21.706089	3909	55.816116	24.336395	7021	76.892296	35.241886	4642	74.53019	33.109562	4609	82.345528	36.271294
ENSG00000131059	BPIFA3	20[+]33217327-33227758	0	0.0	0.0	0	0.0	0.0	0	0.0	0.0	0	0.0	0.0	0	0.0	0.0	0	0.0	0.0
ENSG00000179111	HES7	17[-]8120590-8124092	85	2.793808	1.236969	89	2.405415	1.076144	68	2.600527	1.133856	16	0.385057	0.176483	16	0.663888	0.294928	9	0.416628	0.183515
ENSG00000102539	MLNR	13[+]49220338-49222377	20	0.762046	0.337399	20	0.655676	0.293339	9	0.346217	0.150954	8	0.259332	0.118859	3	0.112011	0.04976	10	0.468114	0.206194
ENSG00000146833	TRIM4	7[-]99876958-99919600	2125	37.95668	16.805471	2478	39.449348	17.649004	2318	42.31369	18.449198	1594	26.289282	12.049112	1047	24.261765	10.778134	871	21.586023	9.508142
ENSG00000215301	DDX3X	X[+]41333348-41364472	20669	224.628693	99.455254	23949	226.351089	101.265846	18118	201.634033	87.914482	26007	240.964462	110.440742	17989	207.862259	92.341484	17384	226.855911	99.924774
ENSG00000279263	OR2L8	1[+]247948858-247949796	0	0.0	0.0	0	0.0	0.0	0	0.0	0.0	0	0.0	0.0	0	0.0	0.0	0	0.0	0.0
ENSG00000204701	OR2J3	6[+]29111891-29112826	0	0.0	0.0	0	0.0	0.0	2	0.107622	0.046924	0	0.0	0.0	0	0.0	0.0	2	0.132391	0.058315
ENSG00000099326	MZF1	19[-]58561932-58573575	1294	26.499178	11.732617	1584	29.17008	13.050225	1343	28.59017	12.465605	1410	24.398153	11.182354	1031	25.757359	11.442542	1120	30.513391	13.440441
ENSG00000215305	VPS16	20[+]2840703-2866732	2654	47.424725	20.997486	3062	47.82449	21.395908	2933	57.79723	25.200178	3897	59.083282	27.079517	3072	66.443359	29.517038	2731	63.18774	27.832735
ENSG00000232810	TNF	6[+]31575567-31578336	9	0.237551	0.105177	0	0.0	0.0	8	0.237611	0.103601	4	0.096676	0.044309	0	0.0	0.0	4	0.131854	0.058079
ENSG00000102531	FNDC3A	13[+]48975912-49209779	6557	56.07312	24.826595	7800	58.948288	26.372519	6130	54.797092	23.892088	5930	43.295753	19.843655	4357	43.942146	19.521019	4102	45.951416	20.240534
ENSG00000204704	OR2W1	6[-]29044213-29045240	0	0.0	0.0	0	0.0	0.0	0	0.0	0.0	0	0.0	0.0	0	0.0	0.0	0	0.0	0.0
ENSG00000106852	LHX6	9[-]122202577-122228941	824	15.868337	7.02577	924	15.946054	7.134009	841	16.711205	7.286255	643	14.530135	6.659567	514	17.67556	7.852254	481	18.737061	8.253241
ENSG00000106853	PTGR1	9[-]111549722-111599855	77	2.824057	1.250363	78	2.450165	1.096164	86	3.301267	1.439386	87	2.816225	1.290755	44	1.849231	0.821509	50	2.287933	1.007782
ENSG00000115241	PPM1G	2[-]27381194-27409687	12664	263.13913	116.505898	13574	246.010468	110.061134	12790	279.948669	122.060455	16139	285.530457	130.866577	14126	344.677643	153.120834	11193	301.382965	132.752213
ENSG00000233732	IGHV3OR16-10	16[+]32995048-32995505	0	0.0	0.0	0	0.0	0.0	0	0.0	0.0	0	0.0	0.0	0	0.0	0.0	0	0.0	0.0
ENSG00000259371	AL136295.3	14[+]24120956-24131829	5	0.276686	0.122504	14	0.65619	0.293569	0	0.0	0.0	0	0.0	0.0	8	0.507951	0.225654	0	0.0	0.0
ENSG00000090539	CHRD	3[+]184380073-184389829	0	0.0	0.0	4	0.046794	0.020935	0	0.0	0.0	0	0.0	0.0	0	0.0	0.0	0	0.0	0.0
ENSG00000153107	ANAPC1	2[-]111766271-111884690	5679	33.424793	14.798961	5998	31.813082	14.232662	5080	32.487522	14.16489	6118	33.467205	15.338954	5422	37.965336	16.865858	4899	37.973499	16.726446
ENSG00000130560	UBAC1	9[-]135932969-135961380	1353	34.82198	15.417569	1570	35.243526	15.767387	1332	36.117657	15.747664	2169	47.549629	21.793322	1571	47.49435	21.099062	1518	50.625736	22.299461
ENSG00000135312	HTR1B	6[-]77461753-77463773	0	0.0	0.0	0	0.0	0.0	2	0.049678	0.02166	0	0.0	0.0	0	0.0	0.0	0	0.0	0.0
ENSG00000146834	MEPCE	7[+]100428817-100434126	3236	52.084553	23.060642	3512	50.647411	22.658838	3084	52.322937	22.813332	4714	64.970306	29.777704	3526	68.336296	30.357965	3090	64.729736	28.51195
ENSG00000133316	WDR74	11[-]62832342-62841809	3810	127.207748	56.321739	4280	125.579521	56.182259	3977	142.345352	62.064022	5489	179.363815	82.207443	3938	160.369431	71.243095	3357	148.251373	65.301292
ENSG00000135315	CEP162	6[-]84124241-84227635	454	4.885182	2.162934	589	5.145534	2.302029	409	4.399982	1.918437	571	5.256917	2.409392	394	4.890689	2.172657	396	5.416532	2.385857
ENSG00000120262	CCDC170	6[+]151494030-151621193	0	0.0	0.0	0	0.0	0.0	0	0.0	0.0	0	0.0	0.0	0	0.0	0.0	0	0.0	0.0
ENSG00000095794	CREM	10[+]35126791-35212958	334	13.09605	5.798328	359	12.696968	5.680419	252	9.854132	4.296502	368	12.439251	5.701256	276	13.850363	6.152935	257	13.467727	5.932221
ENSG00000141026	MED9	17[+]17476986-17493226	675	15.380858	6.809937	716	14.221742	6.362579	683	15.691071	6.841466	943	18.256042	8.367254	709	19.155815	8.509849	574	17.133772	7.547029
ENSG00000147434	CHRNA6	8[-]42752620-42796392	2	0.039712	0.017583	2	0.034753	0.015548	0	0.0	0.0	0	0.0	0.0	4	0.093422	0.041502	0	0.0	0.0
ENSG00000178033	FAM26E	6[+]116511646-116524792	0	0.0	0.0	0	0.0	0.0	0	0.0	0.0	0	0.0	0.0	0	0.0	0.0	0	0.0	0.0
ENSG00000259060	AL163195.3	14[-]20582892-20609795	0	0.0	0.0	0	0.0	0.0	0	0.0	0.0	0	0.0	0.0	0	0.0	0.0	0	0.0	0.0
ENSG00000147437	GNRH1	8[-]25419260-25424654	79	2.142593	0.948642	82	1.917357	0.857795	60	1.691691	0.737594	91	2.710317	1.242214	49	1.53914	0.683753	73	2.517734	1.109004
ENSG00000138867	GUCD1	22[-]24540423-24555935	2928	43.077423	19.072701	3295	42.632725	19.073196	2710	42.689632	18.613113	4521	54.125546	24.807249	3734	63.683079	28.2908	1012	28.942966	12.748706
ENSG00000198727	MT-CYB	MT[+]14747-15887	135327	5675.935547	2513.043213	118085	4319.768066	1932.594849	97467	4306.236328	1877.562744	98536	3518.831055	1612.778442	96779	4766.492188	2117.483887	75474	4101.962891	1806.81958
ENSG00000168297	PXK	3[+]58332880-58426126	917	21.651884	9.586458	990	20.787319	9.299912	697	18.86307	8.22449	457	9.17474	4.205039	422	12.839447	5.703842	361	11.22436	4.94407
ENSG00000198300	PEG3	19[-]56810083-56840726	0	0.0	0.0	0	0.0	0.0	0	0.0	0.0	0	0.0	0.0	0	0.0	0.0	0	0.0	0.0
ENSG00000165660	FAM175B	10[+]124801785-124836670	1025	16.425823	7.272599	1136	15.872344	7.101032	944	15.929428	6.945393	1278	17.428011	7.987744	1004	18.885925	8.389952	881	18.291967	8.057187
ENSG00000165661	QSOX2	9[-]136206333-136245841	5060	54.502811	24.131336	5392	50.608513	22.641434	5038	57.195061	24.937628	5528	50.550129	23.168535	4085	51.484016	22.871445	3731	52.229897	23.00606
ENSG00000163032	VSNL1	2[+]17539126-17657018	1917	51.629555	22.859192	2517	57.832924	25.873522	1264	37.244053	16.238785	1911	46.361786	21.248901	1326	55.749939	24.766554	1278	51.024765	22.475225
ENSG00000145014	TMEM44	3[-]194587673-194633689	910	22.596972	10.004899	1181	25.470991	11.395313	951	25.393978	11.072033	907	20.543211	9.415527	626	19.534279	8.677979	645	22.206339	9.781378
ENSG00000196616	ADH1B	4[-]99304964-99352760	0	0.0	0.0	0	0.0	0.0	0	0.0	0.0	0	0.0	0.0	0	0.0	0.0	0	0.0	0.0
ENSG00000145016	RUBCN	3[-]197671393-197749699	1403	19.863955	8.794846	1636	18.066677	8.082741	1512	21.755215	9.485494	1628	19.202188	8.8009	1361	24.797329	11.016055	1085	20.731867	9.131907
ENSG00000165669	FAM204A	10[-]118297930-118342320	1101	18.579905	8.226327	1538	30.481001	13.63671	1021	8.923658	3.890806	1553	10.267212	4.70575	1006	9.249071	4.108841	939	14.019171	6.17512
ENSG00000129810	SGO1	3[-]20160593-20186292	451	11.454515	5.071532	660	13.128212	5.873351	423	8.645226	3.769407	873	18.428835	8.446449	621	20.27527	9.00716	550	20.709316	9.121974
ENSG00000183246	RIMBP3C	22[-]21545357-21551461	44	0.356477	0.157832	46	0.345796	0.154704	28	0.237804	0.103685	28	0.196922	0.090255	25	0.236511	0.105069	22	0.226359	0.099706
ENSG00000158023	WDR66	12[+]121917862-122003927	228	3.156841	1.397704	248	2.973007	1.330076	169	2.001191	0.872539	162	1.91395	0.877217	99	1.526759	0.678253	99	1.766957	0.778304
ENSG00000141258	SGSM2	17[+]2337498-2381058	1794	30.180632	13.362596	2105	31.100435	13.913835	1792	32.426834	14.138428	2023	29.094032	13.334607	1586	31.235865	13.876334	1614	32.60881	14.363425
ENSG00000144061	NPHP1	2[-]110122311-110205066	181	4.596081	2.034933	220	6.16142	2.756521	168	4.63225	2.019708	186	4.107814	1.882726	135	4.616426	2.050818	106	2.966138	1.306515
ENSG00000167800	TBX10	11[-]67631303-67639560	29	0.889053	0.393632	22	0.576767	0.258036	25	0.786924	0.343107	3	0.067753	0.031053	10	0.354206	0.157354	10	0.399185	0.175832
ENSG00000153046	CDYL	6[+]4706159-4955551	1283	25.71423	11.385077	1368	23.750746	10.625703	1543	33.262508	14.50279	1026	17.837864	8.175591	788	19.279451	8.564773	857	22.882605	10.079257
ENSG00000153048	CARHSP1	16[-]8852942-8869012	3238	102.700073	45.470867	3656	110.530197	49.449436	3382	120.367638	52.48151	3821	123.353577	56.536388	2380	106.529617	47.3251	2350	118.375885	52.141838
ENSG00000128310	GALR3	22[+]37823382-37825495	2	0.080771	0.035762	5	0.156217	0.069889	4	0.17326	0.075543	0	0.0	0.0	0	0.0	0.0	3	0.108256	0.047684
ENSG00000155719	OTOA	16[+]21678514-21760729	0	0.0	0.0	0	0.0	0.0	4	0.055809	0.024333	1	0.011277	0.005169	0	0.0	0.0	0	0.0	0.0
ENSG00000141255	SPATA22	17[-]3440019-3513852	0	0.0	0.0	2	0.048948	0.021898	0	0.0	0.0	0	0.0	0.0	0	0.0	0.0	0	0.0	0.0
ENSG00000177868	SVBP	1[-]42807052-42817252	290	21.125837	9.353549	574	36.523823	16.340172	323	24.777405	10.8032	407	25.275839	11.584622	336	28.723555	12.760256	222	20.963766	9.234054
ENSG00000127774	EMC6	17[+]3668815-3669668	1908	136.93631	60.629101	2370	148.765869	66.555458	1846	139.20726	60.695778	3044	185.249481	84.904999	2581	217.968002	96.830894	2417	223.709091	98.538681
ENSG00000179387	ELMOD2	4[+]140524158-140553770	683	10.803617	4.783344	951	12.721958	5.691599	650	9.554428	4.165828	767	10.66694	4.888957	380	7.028742	3.122473	377	7.367147	3.245058
ENSG00000205593	DENND6B	22[-]50309030-50327060	184	2.036753	0.90178	236	2.52365	1.129041	157	2.137891	0.932142	107	0.882134	0.404307	59	0.75085	0.33356	75	1.181026	0.520214
ENSG00000172123	SLFN12	17[-]35411060-35433283	0	0.0	0.0	0	0.0	0.0	0	0.0	0.0	0	0.0	0.0	0	0.0	0.0	0	0.0	0.0
ENSG00000172650	AGAP5	10[-]73674285-73698159	723	15.083992	6.678498	826	14.942362	6.684973	663	14.177184	6.181396	588	11.23872	5.151019	447	10.655603	4.733684	490	13.778226	6.068989
ENSG00000127804	METTL16	17[-]2416076-2511889	3396	29.310877	12.977507	3639	27.301754	12.214366	3478	31.494005	13.731707	4248	31.543686	14.457353	3474	35.734909	15.875005	3114	35.112312	15.466159
ENSG00000162129	CLPB	11[-]72292425-72434680	1416	23.878353	10.572236	1655	24.705622	11.052897	1407	24.961796	10.883596	1779	28.046968	12.854709	1796	37.791595	16.788675	1758	40.413914	17.801392
ENSG00000066651	TRMT11	6[+]125986430-126039276	1268	44.409256	19.662376	1376	42.417728	18.977011	1145	39.275253	17.124411	1389	40.288998	18.465574	1008	39.7757	17.670099	1251	47.989971	21.138472
ENSG00000143753	DEGS1	1[+]224175756-224193441	1380	31.586552	13.985072	2428	48.364899	21.637678	1822	44.555317	19.426573	2580	50.057331	22.942671	1849	49.469406	21.976467	1572	46.403099	20.439489
ENSG00000164049	FBXW12	3[+]48372219-48394725	0	0.0	0.0	0	0.0	0.0	0	0.0	0.0	0	0.0	0.0	5	0.148882	0.06614	0	0.0	0.0
ENSG00000249319	AC068533.4	7[+]66087761-66152277	151	7.932412	3.512107	126	5.73332	2.564995	101	5.573903	2.430278	64	2.839586	1.301462	37	2.255646	1.002056	37	2.466929	1.086625
ENSG00000066654	THUMPD1	16[-]20702816-20742084	1881	24.410627	10.807901	2256	25.290442	11.314537	1769	24.298302	10.594307	2351	26.252285	12.032155	1851	28.255047	12.552124	1551	26.480631	11.664104
ENSG00000233436	BTBD18	11[-]57743514-57751781	16	0.243979	0.108023	15	0.193909	0.086752	19	0.315907	0.137739	1	0.013054	0.005983	5	0.080374	0.035706	7	0.131189	0.057786
ENSG00000233927	RPS28	19[+]8321500-8323340	7639	276.276917	122.322716	9444	297.89679	133.274246	8738	332.898895	145.147308	10241	315.365662	144.540878	3533	150.033173	66.651276	3036	142.252213	62.658806
ENSG00000164048	ZNF589	3[+]48241100-48299253	1002	14.697997	6.507596	3626	46.683636	20.885509	3043	45.230659	19.721025	1935	21.334219	9.778068	731	14.062477	6.247166	753	15.397982	6.782454
ENSG00000185716	C16orf52	16[+]22007638-22087534	881	18.0329	7.984139	1107	16.372019	7.324578	765	12.713474	5.543204	638	10.91717	5.003644	369	10.80555	4.800296	408	11.326134	4.988899
ENSG00000198729	PPP1R14C	6[+]150143076-150250357	87	1.915984	0.84831	117	2.259646	1.010929	88	2.047456	0.892712	65	1.222078	0.560113	41	1.050574	0.466711	50	1.425962	0.628103
ENSG00000136770	DNAJC1	10[-]21756537-22003725	1257	28.682148	12.699136	1514	30.680122	13.725795	1253	30.556124	13.322782	1284	24.958696	11.439268	1042	28.384136	12.60947	889	26.869501	11.835393
ENSG00000122728	TAF1L	9[-]32629454-32635669	5	0.033179	0.01469	8	0.047165	0.021101	0	0.0	0.0	1	0.004323	0.001981	3	0.02228	0.009898	4	0.035352	0.015572
ENSG00000122729	ACO1	9[+]32384603-32454769	1791	11.510342	5.09625	1864	13.757262	6.154778	1785	12.0797	5.266872	2155	15.686708	7.189656	1741	16.255537	7.221418	1545	12.860062	5.664559
ENSG00000198390	KRTAP13-1	21[+]30396074-30396822	0	0.0	0.0	0	0.0	0.0	0	0.0	0.0	0	0.0	0.0	0	0.0	0.0	0	0.0	0.0
ENSG00000165406	MARCH8	10[-]45454585-45594906	1145	13.367789	5.918642	1324	13.289602	5.945554	1165	14.344613	6.254397	1232	11.807123	5.411534	1093	15.601502	6.930867	942	13.273321	5.84659
ENSG00000165409	TSHR	14[+]80955043-81146302	4	0.036232	0.016042	2	0.017415	0.007791	4	0.036329	0.01584	2	0.010343	0.00474	4	0.040333	0.017918	0	0.0	0.0
ENSG00000213465	ARL2	11[+]65014113-65022184	2209	112.772957	49.930676	2298	103.394562	46.257065	1700	92.403671	40.28894	2461	109.413399	50.147213	2023	120.737015	53.636642	1915	125.201492	55.148357
ENSG00000213462	ERV3-1	7[-]64990809-65006653	280	4.918271	2.177584	322	4.935437	2.208035	220	4.062501	1.771292	217	3.238463	1.484278	135	2.786815	1.238024	124	2.811194	1.238266
ENSG00000213463	SYNJ2BP	14[-]70366496-70417045	1940	13.226372	5.856029	2475	14.720301	6.585627	2006	14.409374	6.282634	2033	11.804059	5.41013	1307	10.460718	4.647107	1376	12.152741	5.353001
ENSG00000214300	SPDYE3	7[+]100307702-100322196	65	0.974185	0.431324	70	0.906661	0.405626	70	1.095802	0.477781	73	0.923641	0.42333	64	1.130002	0.501996	53	1.032914	0.454975
ENSG00000197273	GUCA2A	1[-]42162691-42164718	0	0.0	0.0	7	0.500832	0.224064	10	0.880468	0.383893	6	0.425471	0.195005	12	1.177533	0.523111	2	0.217056	0.095608
ENSG00000099769	IGFALS	16[-]1790413-1794971	16	0.349239	0.154627	12	0.225008	0.100665	22	0.923985	0.402867	19	0.454012	0.208087	4	0.103653	0.046047	12	0.325402	0.143332
ENSG00000101951	PAGE4	X[+]49829260-49833973	0	0.0	0.0	0	0.0	0.0	0	0.0	0.0	0	0.0	0.0	0	0.0	0.0	0	0.0	0.0
ENSG00000109501	WFS1	4[+]6269849-6303265	4852	72.311813	32.016342	5356	68.542374	30.664759	3556	52.525543	22.90167	3851	45.804165	20.993326	3222	54.867241	24.37442	4003	76.514175	33.702721
ENSG00000129636	ITFG1	16[-]47154387-47464149	1581	23.209944	10.276296	1835	24.302191	10.87241	1390	21.707603	9.464735	1946	25.48328	11.679699	1517	26.568834	11.803035	1353	25.871906	11.395975
ENSG00000101353	MROH8	20[-]37101226-37179588	34	1.147738	0.508165	20	0.368037	0.164654	24	0.3493	0.152298	20	0.229259	0.105076	10	0.275492	0.122385	13	0.379529	0.167174
ENSG00000132329	RAMP1	2[+]237858893-237912114	794	42.987301	19.032799	1061	50.380219	22.539299	787	44.816383	19.540398	953	44.058479	20.193233	550	35.036125	15.564576	647	45.260105	19.936028
ENSG00000112041	TULP1	6[-]35497874-35512938	2	0.028494	0.012616	0	0.0	0.0	5	0.095052	0.041444	0	0.0	0.0	2	0.03982	0.01769	0	0.0	0.0
ENSG00000074319	TSG101	11[-]18468336-18527232	4063	106.917015	47.337936	4320	99.373352	44.458042	4113	115.115166	50.191383	3971	86.234688	39.523766	3260	100.97747	44.858589	3294	112.746231	49.662102
ENSG00000198899	MT-ATP6	MT[+]8527-9207	39925	2807.272217	1242.93103	37324	2289.018066	1024.069946	34305	2540.892578	1107.85498	37213	2227.865723	1021.093018	35610	2940.260742	1306.192139	28196	2569.046143	1131.605225
ENSG00000074317	SNCB	5[-]176620084-176630556	2	0.067967	0.030092	23	0.712538	0.318778	24	0.92274	0.402324	18	0.503845	0.230926	10	0.336482	0.14948	6	0.299586	0.131961
ENSG00000063169	BICRA	19[+]47608196-47703277	750	14.9869	6.635509	794	10.476419	4.686982	795	12.111903	5.280913	831	9.778428	4.481727	526	7.289335	3.23824	619	11.540702	5.083412
ENSG00000065357	DGKA	12[+]55927319-55954027	460	14.705976	6.51113	499	15.265439	6.829512	443	14.113154	6.15348	222	5.574387	2.554897	170	6.415834	2.850194	173	8.175957	3.60132
ENSG00000258429	PDF	16[-]69328621-69330595	2365	97.790474	43.297123	2727	98.361107	44.00518	2102	91.571556	39.926128	3260	114.805023	52.618347	2221	107.858833	47.9156	2063	110.546082	48.692986
ENSG00000196678	ERI2	16[-]20780193-20900349	897	15.228988	6.742695	1027	15.258171	6.826261	841	14.902604	6.497687	867	12.670183	5.807099	556	10.946726	4.863013	527	11.194603	4.930963
ENSG00000282815	TEX13C	X[+]125320120-125325214	0	0.0	0.0	0	0.0	0.0	0	0.0	0.0	0	0.0	0.0	0	0.0	0.0	0	0.0	0.0
ENSG00000131507	NDFIP1	5[+]142108505-142154443	2584	32.147121	14.233266	3175	34.450462	15.412583	2638	34.564018	15.070263	2616	27.70623	12.698539	1670	24.390135	10.835162	1573	25.359432	11.170242
ENSG00000173744	AGFG1	2[+]227472152-227561214	3054	20.219856	8.952422	3354	19.079863	8.536024	2788	19.810349	8.637513	2762	16.506033	7.565175	2209	19.226984	8.541465	2029	30.98123	13.646513
ENSG00000122545	SEPT7	7[+]35800932-35907105	2260	93.436775	41.369503	3448	113.939514	50.974709	1959	85.880905	37.444946	2547	90.429855	41.446526	1851	77.685158	34.511131	1721	81.26947	35.797318
ENSG00000233655	IGHD4-4	14[-]105913222-105913237	0	0.0	0.0	0	0.0	0.0	1	0.335782	0.146404	0	0.0	0.0	0	0.0	0.0	0	0.0	0.0
ENSG00000122547	EEPD1	7[+]36153149-36301543	5530	55.975628	24.783434	6119	54.147648	24.224789	5824	62.132557	27.090425	5587	48.815392	22.373459	4765	56.819244	25.241585	4624	61.059177	26.895151
ENSG00000085760	MTIF2	2[-]55236595-55269347	2946	74.530838	32.998825	3599	73.735611	32.988125	2519	64.390656	28.07498	3388	78.491318	35.974758	2481	69.234909	30.757166	2221	69.508171	30.616737
ENSG00000100147	CCDC134	22[+]41800679-41826299	378	14.887458	6.591482	322	11.125423	4.977336	323	13.690255	5.969091	449	14.931447	6.843499	395	17.970642	7.983343	351	17.962589	7.912105
ENSG00000211832	TRAJ59	14[+]22476553-22476606	0	0.0	0.0	0	0.0	0.0	0	0.0	0.0	0	0.0	0.0	0	0.0	0.0	0	0.0	0.0
ENSG00000186335	SLC36A2	5[-]151314978-151347590	0	0.0	0.0	0	0.0	0.0	0	0.0	0.0	0	0.0	0.0	0	0.0	0.0	0	0.0	0.0
ENSG00000147650	LRP12	8[-]104489231-104589024	315	3.835157	1.698031	336	3.659035	1.636994	267	3.791878	1.653297	172	1.944047	0.891011	108	1.633722	0.72577	122	1.838613	0.809867
ENSG00000183655	KLHL25	15[-]85759323-85795030	1186	15.096449	6.684013	1280	14.206018	6.355545	1124	15.07059	6.57093	1862	20.179142	9.248664	1418	21.193077	9.414888	1341	22.124983	9.745543
ENSG00000121075	TBX4	17[+]61452404-61485110	110	1.882551	0.833507	124	1.75168	0.783674	89	1.446318	0.630609	45	0.529784	0.242815	32	0.51845	0.230318	43	0.908038	0.39997
ENSG00000119965	C10orf88	10[-]122931508-122954403	480	9.263388	4.101402	585	9.845111	4.404544	426	8.660108	3.775895	449	7.372817	3.379168	280	6.338323	2.815759	284	7.085593	3.12104
ENSG00000119969	HELLS	10[+]94501434-94613905	2658	39.953506	17.689573	3407	45.084194	20.169945	2420	41.028114	17.888674	4731	60.261276	27.619425	3730	66.717041	29.63862	3347	70.652458	31.120771
ENSG00000163239	TDRD10	1[+]154502219-154548147	0	0.0	0.0	0	0.0	0.0	0	0.0	0.0	1	0.012256	0.005617	0	0.0	0.0	0	0.0	0.0
ENSG00000278685	IQCA1L	7[-]151190873-151205496	2	0.02856	0.012645	4	0.055531	0.024844	1	0.015077	0.006574	0	0.0	0.0	0	0.0	0.0	0	0.0	0.0
ENSG00000278139	AL358075.4	1[-]46043661-46176488	0	0.0	0.0	0	0.0	0.0	8	0.252455	0.110073	0	0.0	0.0	0	0.0	0.0	14	0.552237	0.243248
ENSG00000055483	USP36	17[-]78787381-78841441	4238	59.484467	26.336987	4469	45.93642	20.551216	4626	85.638985	37.339466	5751	79.885956	36.613964	4069	60.822105	27.019833	3863	67.535965	29.74803
ENSG00000116299	KIAA1324	1[+]109113679-109203231	8	0.109743	0.048589	21	0.25432	0.113779	21	0.686004	0.299104	12	0.134573	0.061679	14	0.228371	0.101452	6	0.093898	0.04136
ENSG00000174276	ZNHIT2	11[-]65116403-65117708	624	22.8428	10.113741	727	23.532835	10.528213	636	24.510771	10.686945	1144	35.685993	16.355886	699	30.054058	13.351323	624	29.981049	13.205957
ENSG00000128340	RAC2	22[-]37225261-37244448	821	27.694876	12.262017	903	26.807331	11.993169	914	31.696701	13.820084	646	18.553125	8.503415	479	19.392357	8.61493	508	21.61451	9.520691
ENSG00000150244	TRIM48	11[+]55262182-55271119	0	0.0	0.0	0	0.0	0.0	0	0.0	0.0	0	0.0	0.0	0	0.0	0.0	0	0.0	0.0
ENSG00000004534	RBM6	3[+]49940007-50100045	2840	53.69096	23.771887	2794	41.494148	18.563816	2294	42.445278	18.506573	4190	61.291805	28.091745	3203	63.002834	27.988605	3418	83.891647	36.952324
ENSG00000116922	C1orf109	1[-]37681570-37692249	917	26.787603	11.860319	1108	29.038942	12.991557	883	28.338013	12.35566	1031	24.773352	11.354319	817	26.988445	11.989445	719	26.426945	11.640456
ENSG00000130518	KIAA1683	19[-]18257097-18274509	49	0.643242	0.284798	49	0.456199	0.204096	53	0.603694	0.263217	21	0.188915	0.086585	30	0.379464	0.168574	23	0.322238	0.141938
ENSG00000211674	IGLJ1	22[+]22893692-22893818	0	0.0	0.0	0	0.0	0.0	0	0.0	0.0	0	0.0	0.0	0	0.0	0.0	0	0.0	0.0
ENSG00000001626	CFTR	7[+]117479304-117715948	0	0.0	0.0	0	0.0	0.0	0	0.0	0.0	0	0.0	0.0	0	0.0	0.0	0	0.0	0.0
ENSG00000159374	M1AP	2[-]74557883-74648338	5	0.091818	0.040653	1	0.003228	0.001444	12	0.233449	0.101786	7	0.106015	0.04859	5	0.096273	0.042769	0	0.0	0.0
ENSG00000159377	PSMB4	1[+]151399534-151401944	6401	319.777985	141.582977	7226	314.851715	140.859604	5997	315.615051	137.611374	8510	361.97641	165.9039	5853	343.376312	152.54274	5829	377.343964	166.211288
ENSG00000175018	TEX36	10[-]125576522-125683144	0	0.0	0.0	0	0.0	0.0	0	0.0	0.0	0	0.0	0.0	0	0.0	0.0	0	0.0	0.0
ENSG00000130511	SSBP4	19[+]18418864-18434562	1617	59.991779	26.561602	1816	60.097618	26.886707	1650	62.329922	27.176481	1848	57.398994	26.307562	1327	56.288578	25.005842	1220	57.365498	25.268173
ENSG00000271503	CCL5	17[-]35871491-35880793	0	0.0	0.0	0	0.0	0.0	0	0.0	0.0	0	0.0	0.0	0	0.0	0.0	1	0.020234	0.008912
ENSG00000130513	GDF15	19[+]18374731-18389176	8534	342.026855	151.433762	9134	320.392792	143.338593	12300	519.78656	226.632217	2714	92.615013	42.448048	1869	88.250053	39.204521	2193	113.717606	50.089966
ENSG00000001629	ANKIB1	7[+]92246234-92401384	3019	26.195013	11.597945	3588	26.372816	11.798775	2675	23.954048	10.444207	2431	18.68759	8.565043	1807	18.63447	8.278244	1659	17.690474	7.792243
ENSG00000139865	TTC6	14[+]37595847-38041442	0	0.0	0.0	0	0.0	0.0	0	0.0	0.0	0	0.0	0.0	0	0.0	0.0	0	0.0	0.0
ENSG00000130517	PGPEP1	19[+]18340587-18369950	2162	22.76734	10.080331	2601	25.428102	11.376124	2175	24.774593	10.801975	1802	15.049365	6.897544	1149	14.694042	6.527735	1277	15.48143	6.819211
ENSG00000270106	TSNAX-DISC1	1[+]231528653-231819244	2	0.022387	0.009912	5	0.055791	0.02496	0	0.0	0.0	0	0.0	0.0	0	0.0	0.0	5	0.099662	0.043899
ENSG00000006071	ABCC8	11[-]17392885-17476845	2	0.019425	0.0086	10	0.072625	0.032491	8	0.081678	0.035612	4	0.033078	0.015161	6	0.064603	0.028699	12	0.229361	0.101028
ENSG00000107485	GATA3	10[+]8054693-8075198	124	1.964356	0.869727	110	1.607096	0.718989	118	2.047065	0.892541	40	0.550229	0.252185	47	0.846575	0.376086	44	0.869869	0.383157
ENSG00000129625	REEP5	5[-]112876379-112922539	3144	47.164139	20.882111	3959	53.015675	23.718359	2641	41.37542	18.040102	3971	51.85704	23.767529	2623	48.058834	21.349831	2486	49.146618	21.647945
ENSG00000073169	SELENOO	22[+]50200979-50217616	1975	40.942661	18.127525	2327	42.08746	18.829252	1974	43.106037	18.79467	3035	53.583786	24.558945	2219	54.037865	24.005976	2102	56.437466	24.859398
ENSG00000175224	ATG13	11[+]46617527-46674818	3642	47.566441	21.06023	3962	44.887993	20.082167	3762	51.199726	22.323603	4047	44.097729	20.21122	3261	50.241531	22.319479	3083	52.224644	23.003744
ENSG00000130385	BMP15	X[+]50910784-50916607	0	0.0	0.0	0	0.0	0.0	0	0.0	0.0	0	0.0	0.0	0	0.0	0.0	0	0.0	0.0
ENSG00000196961	AP2A1	19[+]49766968-49807112	3806	54.387043	24.08008	4710	58.380207	26.118366	4358	65.265198	28.456289	5607	67.88073	31.111633	4359	72.794212	32.338364	4326	79.707069	35.109116
ENSG00000214782	AP004243.1	11[+]60729304-60744212	0	0.0	0.0	0	0.0	0.0	0	0.0	0.0	0	0.0	0.0	0	0.0	0.0	0	0.0	0.0
ENSG00000213077	FAM106A	17[-]18524566-18526846	10	0.207431	0.091841	19	0.337727	0.151094	14	0.289706	0.126315	3	0.049022	0.022468	2	0.030304	0.013462	3	0.081489	0.035894
ENSG00000164209	SLC25A46	5[+]110738161-110762784	1397	30.142189	13.345574	1931	38.424728	17.190605	1236	28.898039	12.599838	1459	28.578758	13.098443	1049	28.411045	12.621425	1023	29.037941	12.79054
ENSG00000121406	ZNF549	19[+]57527325-57557542	0	0.0	0.0	0	0.0	0.0	0	0.0	0.0	0	0.0	0.0	0	0.0	0.0	0	0.0	0.0
ENSG00000196967	ZNF585A	19[-]37106734-37172741	414	10.271234	4.54763	496	12.071274	5.400494	499	10.931284	4.766151	317	8.487214	3.889927	228	6.146981	2.730757	175	5.384398	2.371703
ENSG00000204538	PSORS1C2	6[-]31137536-31139350	40	1.637471	0.724997	33	1.169702	0.523306	33	1.411666	0.6155	13	0.446827	0.204793	9	0.40388	0.179421	14	0.721943	0.317999
ENSG00000196968	FUT11	10[+]73772291-73776219	531	12.222427	5.411528	634	12.440481	5.565671	552	13.389238	5.837843	859	16.884027	7.738421	620	16.833303	7.478088	559	16.215239	7.142437
ENSG00000168959	GRM5	11[-]88504576-89065945	0	0.0	0.0	0	0.0	0.0	0	0.0	0.0	0	0.0	0.0	0	0.0	0.0	0	0.0	0.0
ENSG00000164754	RAD21	8[-]116845935-116874866	8636	141.354172	62.585125	9881	134.661026	60.245186	8080	139.903091	60.999168	11289	159.515411	73.110359	7659	141.137665	62.699505	6807	136.098587	59.948277
ENSG00000181873	IBA57	1[+]228165815-228182257	557	3.406689	1.508325	620	3.30686	1.479436	546	3.515376	1.53274	1166	6.072322	2.783115	758	5.440362	2.416846	697	5.521858	2.43225
ENSG00000275553	ELOA3C	18[-]46968695-46969912	0	0.0	0.0	0	0.0	0.0	0	0.0	0.0	0	0.0	0.0	0	0.0	0.0	1	0.006443	0.002838
ENSG00000232388	SMIM26	20[+]18567347-18569563	1375	118.526756	52.478195	1969	149.647949	66.950089	1346	122.830933	53.555538	1718	127.139305	58.271492	846	86.083015	38.241829	915	103.623863	45.643909
ENSG00000011600	TYROBP	19[-]35904401-35908295	0	0.0	0.0	0	0.0	0.0	0	0.0	0.0	0	0.0	0.0	0	0.0	0.0	0	0.0	0.0
ENSG00000100258	LMF2	22[-]50502949-50507691	1359	25.255672	11.18205	1409	22.839207	10.217895	1248	24.058779	10.489871	2623	41.525284	19.032198	1875	40.908642	18.173401	1894	44.913773	19.783474
ENSG00000168958	MFF	2[+]227325151-227357836	1407	44.889	19.874784	1487	39.887516	17.845034	1435	47.802429	20.842344	1414	38.661221	17.719517	1145	42.197227	18.745848	1098	45.598206	20.084953
ENSG00000058085	LAMC2	1[+]183186238-183244900	2477	23.379822	10.35151	2711	22.383511	10.014023	2803	28.024843	12.219117	2021	16.097443	7.377907	1589	17.499151	7.773886	1332	16.188807	7.130794
ENSG00000157103	SLC6A1	3[+]10992724-11039247	0	0.0	0.0	0	0.0	0.0	0	0.0	0.0	0	0.0	0.0	0	0.0	0.0	0	0.0	0.0
ENSG00000188282	RUFY4	2[+]218034988-218090581	0	0.0	0.0	0	0.0	0.0	0	0.0	0.0	0	0.0	0.0	0	0.0	0.0	0	0.0	0.0
ENSG00000197568	HHLA3	1[+]70354805-70385339	111	6.853854	3.034571	92	4.845054	2.167599	93	5.853567	2.552215	92	4.639657	2.126485	84	6.120902	2.719172	64	5.045512	2.222431
ENSG00000197566	ZNF624	17[-]16620737-16653856	81	1.190171	0.526953	99	0.969704	0.43383	105	1.27588	0.556297	106	1.418871	0.650308	77	1.371048	0.609079	50	1.037513	0.457
ENSG00000159082	SYNJ1	21[-]32628759-32728048	696	5.075167	2.247051	719	4.779251	2.13816	625	4.929986	2.149524	629	3.968692	1.818963	588	4.992948	2.218085	468	4.938059	2.175101
ENSG00000155052	CNTNAP5	2[+]124025287-124915287	0	0.0	0.0	0	0.0	0.0	0	0.0	0.0	0	0.0	0.0	0	0.0	0.0	0	0.0	0.0
ENSG00000168952	STXBP6	14[-]24809656-25050297	165	2.607718	1.154578	134	2.405347	1.076113	140	2.040873	0.889841	114	1.515757	0.694714	89	2.016717	0.895914	87	1.764384	0.77717
ENSG00000197562	RAB40C	16[+]589357-629272	1369	28.621344	12.672215	1248	22.50433	10.068076	1146	24.15229	10.530644	1531	26.445816	12.120855	1014	23.201637	10.307178	830	21.988533	9.68544
ENSG00000197563	PIGN	18[-]61905255-62187118	759	9.694809	4.292416	798	8.619892	3.856401	656	8.364248	3.646897	569	5.833683	2.67374	433	6.28825	2.793515	398	6.79946	2.995004
ENSG00000240654	C1QTNF9	13[+]24307166-24322535	2	0.05158	0.022837	0	0.0	0.0	0	0.0	0.0	0	0.0	0.0	3	0.090751	0.040316	0	0.0	0.0
ENSG00000054282	SDCCAG8	1[+]243256056-243500092	748	14.717494	6.516229	835	14.306227	6.400376	723	14.855726	6.477248	646	10.965787	5.025926	589	13.818178	6.138637	479	12.1609	5.356595
ENSG00000011478	QPCTL	19[+]45692483-45703989	401	9.460036	4.188469	471	9.747729	4.360977	395	10.222739	4.457218	860	18.151485	8.319332	560	15.234281	6.767732	586	17.316137	7.627357
ENSG00000117748	RPA2	1[-]27891524-27914746	2197	61.61108	27.278551	2459	60.270386	26.964003	1919	56.103531	24.46171	4394	104.350754	47.826862	3083	100.239113	44.530586	2572	92.802452	40.877331
ENSG00000124370	MCEE	2[-]71109684-71130239	265	15.385759	6.812107	235	11.693863	5.231647	224	13.409143	5.846523	384	19.17573	8.788773	212	14.278484	6.343125	221	16.316467	7.187026
ENSG00000165879	FRAT1	10[+]97319267-97321915	232	4.179415	1.850453	225	3.541564	1.584439	175	3.311929	1.444035	161	2.47379	1.133807	118	2.496394	1.109007	137	3.199851	1.40946
ENSG00000101888	NXT2	X[+]109535781-109544690	611	12.219816	5.410372	726	13.104558	5.862769	602	13.856174	6.041432	740	12.727364	5.833307	452	10.676591	4.743007	423	11.029987	4.858454
ENSG00000152467	ZSCAN1	19[+]58034032-58054631	0	0.0	0.0	0	0.0	0.0	0	0.0	0.0	0	0.0	0.0	0	0.0	0.0	0	0.0	0.0
ENSG00000173801	JUP	17[-]41754604-41786931	14311	208.535995	92.330147	15537	199.054901	89.053963	15485	239.644653	104.487503	10140	127.336288	58.361774	8901	155.777542	69.203178	8657	165.568207	72.928955
ENSG00000120306	CYSTM1	5[+]140174642-140243789	3204	114.915443	50.879272	3689	115.406731	51.631115	3026	114.33075	49.849369	3397	103.730675	47.542664	2092	88.108421	39.141602	1898	88.215515	38.856892
ENSG00000186063	AIDA	1[-]222668013-222712524	2206	35.180378	15.576252	2701	37.80983	16.915512	2099	35.252823	15.37059	2720	37.095181	17.001759	1872	35.050247	15.570848	1606	33.392075	14.708436
ENSG00000164877	MICALL2	7[-]1434366-1459502	962	14.856162	6.577624	1098	14.765757	6.605962	857	13.944165	6.079798	1414	18.57588	8.513844	947	17.159126	7.622832	1045	20.881849	9.197971
ENSG00000053770	AP5M1	14[+]57268909-57298742	1575	9.430174	4.175247	1622	11.55719	5.170501	1351	10.289907	4.486504	1505	9.807158	4.494895	1095	11.467814	5.094503	1065	8.664116	3.816342
ENSG00000180104	EXOC3	5[+]443158-471937	3547	39.40213	17.44545	3974	40.214672	17.991398	3452	44.591892	19.442516	5305	44.25626	20.283878	4141	75.046799	33.339062	3654	71.420822	31.459217
ENSG00000149599	DUSP15	20[-]31847637-31870747	0	0.0	0.0	16	0.555575	0.248555	9	0.33776	0.147267	4	0.080221	0.036768	8	0.247546	0.109971	9	0.319823	0.140875
ENSG00000152086	TUBA3E	2[-]130191743-130198461	0	0.0	0.0	2	0.043073	0.01927	2	0.062031	0.027046	3	0.077771	0.035645	0	0.0	0.0	0	0.0	0.0
ENSG00000109182	CWH43	4[+]48986247-49062081	0	0.0	0.0	0	0.0	0.0	0	0.0	0.0	0	0.0	0.0	0	0.0	0.0	0	0.0	0.0
ENSG00000010704	HFE	6[+]26087281-26098343	392	5.351158	2.369246	269	5.576007	2.494616	414	3.977953	1.734428	254	3.739006	1.713691	187	6.63314	2.94673	402	7.797709	3.43471
ENSG00000110777	POU2AF1	11[-]111352252-111449981	2	0.028732	0.012721	2	0.019407	0.008682	0	0.0	0.0	0	0.0	0.0	0	0.0	0.0	0	0.0	0.0
ENSG00000125510	OPRL1	20[+]64080173-64100643	181	2.727337	1.207539	212	2.757678	1.233741	162	2.526685	1.10166	83	1.06321	0.487299	66	1.158674	0.514734	64	1.172286	0.516365
ENSG00000187730	GABRD	1[+]2019298-2030758	21	0.503098	0.222749	22	0.471697	0.21103	35	1.018192	0.443942	22	0.45278	0.207522	28	0.780116	0.346562	25	0.83143	0.366226
ENSG00000170242	USP47	11[+]11841423-11959323	3820	36.14333	16.002604	4542	37.121746	16.607674	3455	32.500313	14.170466	4682	29.291361	13.425049	3217	32.776997	14.560972	2910	31.454248	13.854868
ENSG00000124374	PAIP2B	2[-]71182739-71227083	519	3.951428	1.74951	647	4.299015	1.92331	489	3.917969	1.708274	281	1.817405	0.832968	240	2.144999	0.952902	194	1.91131	0.841888
ENSG00000204941	PSG5	19[-]43166256-43186536	0	0.0	0.0	0	0.0	0.0	0	0.0	0.0	0	0.0	0.0	0	0.0	0.0	0	0.0	0.0
ENSG00000156973	PDE6D	2[-]231732425-231786272	835	34.504772	15.277125	1115	40.287621	18.024035	892	38.737453	16.889923	1029	36.109295	16.549898	785	38.42767	17.071247	627	33.576744	14.789779
ENSG00000156970	BUB1B	15[+]40161026-40221136	2963	38.999859	17.267342	3599	40.524277	18.12991	2788	37.92532	16.535824	6253	69.798569	31.990635	5014	77.868492	34.592583	4477	76.140503	33.538128
ENSG00000143418	CERS2	1[-]150963670-150975004	3665	84.01683	37.198788	4157	76.035652	34.017128	4039	92.596352	40.372952	6574	116.233223	53.27293	3183	86.156898	38.274654	4680	125.267212	55.177303
ENSG00000081913	PHLPP1	18[+]62715450-62980433	756	5.667593	2.50935	854	5.584082	2.498229	808	6.378834	2.781237	928	5.924759	2.715482	747	6.574395	2.920633	587	6.14785	2.707985
ENSG00000111405	ENDOU	12[-]47709734-47725567	63	1.24069	0.549321	94	1.620229	0.724865	80	1.712452	0.746647	13	0.211069	0.096739	20	0.461711	0.205112	9	0.207532	0.091413
ENSG00000203667	COX20	1[+]244835322-244845057	1395	27.977499	12.387149	1592	27.811466	12.442404	1090	23.282103	10.151234	2432	40.901257	18.746187	1279	29.613346	13.155539	1300	33.846378	14.908546
ENSG00000203666	EFCAB2	1[+]244969869-245127164	142	4.808363	2.128922	181	5.340848	2.38941	107	5.034662	2.195164	307	7.90534	3.623238	216	6.705363	2.978815	201	7.571624	3.335125
ENSG00000235718	MFRP	11[-]119338942-119346673	0	0.0	0.0	4	0.037264	0.016671	2	0.024603	0.010727	2	0.020717	0.009495	0	0.0	0.0	0	0.0	0.0
ENSG00000203668	CHML	1[-]241628853-241640254	2698	20.510075	9.080917	3649	25.049803	11.20688	2477	19.620926	8.554923	2998	22.956476	10.521594	1744	16.829954	7.4766	1831	20.002239	8.810523
ENSG00000143416	SELENBP1	1[-]151364302-151372733	237	7.07222	3.131254	246	6.016199	2.691551	241	7.96869	3.47443	271	6.308722	2.891464	181	6.284784	2.791975	163	6.393832	2.816335
ENSG00000134215	VAV3	1[-]107571160-107965144	0	0.0	0.0	0	0.0	0.0	0	0.0	0.0	0	0.0	0.0	0	0.0	0.0	0	0.0	0.0
ENSG00000088205	DDX18	2[+]117814650-117832379	5254	66.970757	29.651569	6401	71.718246	32.08559	5041	67.841087	29.579405	7288	79.257172	36.325775	5196	77.777992	34.552376	4660	77.100182	33.960842
ENSG00000120498	TEX11	X[-]70528940-70908731	0	0.0	0.0	0	0.0	0.0	0	0.0	0.0	0	0.0	0.0	0	0.0	0.0	0	0.0	0.0
ENSG00000102898	NUTF2	16[+]67846732-67872567	7618	168.696457	74.691032	8806	169.90033	76.010681	7315	168.955704	73.666405	10370	192.646561	88.295296	8050	212.267029	94.298279	7657	219.412521	96.646126
ENSG00000182831	C16orf72	16[+]9091648-9121640	3699	22.899817	10.138985	4233	22.857908	10.226261	3503	23.136463	10.087733	2796	14.098506	6.461739	2104	14.737711	6.547134	2015	15.548754	6.848866
ENSG00000182836	PLCXD3	5[-]41306954-41510628	0	0.0	0.0	0	0.0	0.0	0	0.0	0.0	0	0.0	0.0	0	0.0	0.0	0	0.0	0.0
ENSG00000182521	TBPL2	14[-]55413541-55456726	0	0.0	0.0	0	0.0	0.0	0	0.0	0.0	0	0.0	0.0	0	0.0	0.0	0	0.0	0.0
ENSG00000159885	ZNF222	19[+]44025342-44033112	156	4.798827	2.1247	204	5.463332	2.444207	170	5.513957	2.404141	115	3.104459	1.42286	88	3.327377	1.478166	101	4.057863	1.787395
ENSG00000159884	CCDC107	9[+]35658290-35661511	319	13.638988	6.038716	277	10.170783	4.550245	259	11.379888	4.961747	438	14.910475	6.833887	329	16.158871	7.178475	275	14.70325	6.47644
ENSG00000112077	RHAG	6[-]49605158-49636839	2	0.050015	0.022144	0	0.0	0.0	2	0.033351	0.014541	0	0.0	0.0	0	0.0	0.0	0	0.0	0.0
ENSG00000197658	SLC22A24	11[-]63079940-63144221	0	0.0	0.0	0	0.0	0.0	0	0.0	0.0	0	0.0	0.0	0	0.0	0.0	0	0.0	0.0
ENSG00000018699	TTC27	2[+]32628032-32821051	1075	19.708782	8.726142	1195	17.833975	7.978634	977	17.862883	7.788398	1957	28.802786	13.201121	1406	28.384777	12.609756	1297	29.45825	12.975678
ENSG00000197694	SPTAN1	9[+]128552558-128633662	12408	80.338264	35.570087	13007	75.991829	33.997524	11027	78.684326	34.307167	14103	77.970993	35.736282	12439	95.047195	42.22411	10715	89.269638	39.321209
ENSG00000005471	ABCB4	7[-]87401697-87480435	33	0.388378	0.171956	35	0.356253	0.159382	32	0.396673	0.172954	4	0.040508	0.018566	13	0.179069	0.07955	8	0.123301	0.054311
ENSG00000197696	NMB	15[-]84655129-84658563	276	13.071517	5.787466	376	15.544588	6.9544	207	10.313116	4.496624	459	18.508034	8.482749	252	14.028648	6.232137	274	16.83535	7.415582
ENSG00000256713	PGA5	11[+]61241042-61251448	2	0.058193	0.025765	0	0.0	0.0	0	0.0	0.0	0	0.0	0.0	0	0.0	0.0	0	0.0	0.0
ENSG00000055147	FAM114A2	5[-]153990128-154038936	569	10.709348	4.741607	662	10.448549	4.674513	545	13.791719	6.01333	619	9.834187	4.507282	475	9.537601	4.237019	417	10.162576	4.476379
ENSG00000117528	ABCD3	1[+]94418455-94518663	3042	46.340038	20.517235	3876	51.11216	22.86676	2921	45.327003	19.763033	4135	51.850315	23.764446	2732	49.613995	22.040699	2560	51.277916	22.586735
ENSG00000172464	OR5AP2	11[-]56641466-56642471	0	0.0	0.0	0	0.0	0.0	0	0.0	0.0	0	0.0	0.0	0	0.0	0.0	0	0.0	0.0
ENSG00000107159	CA9	9[+]35673856-35681159	3970	118.118156	52.297287	4668	121.120903	54.18755	3911	122.557739	53.436424	3835	97.130371	44.517563	2494	87.5149	38.877934	2793	107.675446	47.428539
ENSG00000117523	PRRC2C	1[+]171485551-171593511	11660	56.620041	25.06875	12818	53.128693	23.768923	10919	54.794174	23.890818	13599	55.178703	25.289942	12963	72.762756	32.32439	10514	64.851273	28.565483
ENSG00000037280	FLT4	5[-]180601506-180649624	5	0.040611	0.017981	2	0.014241	0.006371	0	0.0	0.0	0	0.0	0.0	0	0.0	0.0	0	0.0	0.0
ENSG00000109189	USP46	4[-]52590972-52659335	729	5.957587	2.637745	901	5.731788	2.56431	791	6.671424	2.908809	945	6.008857	2.754027	595	6.014436	2.671875	565	7.806317	3.438502
ENSG00000117525	F3	1[-]94529225-94541800	267	5.675467	2.512836	358	6.612423	2.958292	333	7.418897	3.234715	236	4.196628	1.923432	179	4.471408	1.986395	152	4.11561	1.812831
ENSG00000127980	PEX1	7[-]92487020-92528531	1547	19.76576	8.751369	1861	18.836018	8.426931	1459	17.656769	7.69853	1383	16.193058	7.421731	1103	14.903363	6.620724	1070	15.830786	6.973094
ENSG00000188778	ADRB3	8[-]37962991-37966965	0	0.0	0.0	0	0.0	0.0	0	0.0	0.0	0	0.0	0.0	0	0.0	0.0	0	0.0	0.0
ENSG00000204498	NFKBIL1	6[+]31546870-31558829	1052	35.819668	15.8593	1144	33.923119	15.176659	1020	36.611504	15.962986	931	26.962181	12.357521	673	26.819622	11.914446	629	27.654984	12.181379
ENSG00000160124	CCDC58	3[-]122359591-122383231	854	59.960506	26.547752	1138	69.527954	31.105688	692	51.330082	22.380436	1243	73.309776	33.599915	786	63.978951	28.422239	778	69.364563	30.553482
ENSG00000131398	KCNC3	19[-]50311937-50333515	116	1.155596	0.511645	122	0.927721	0.415047	109	1.086996	0.473941	68	0.502109	0.23013	33	0.330855	0.14698	33	0.370971	0.163404
ENSG00000110801	PSMD9	12[+]121888731-121918297	993	23.686281	10.487195	1068	20.373861	9.114939	1030	27.323872	11.913486	1497	26.918924	12.337694	1113	27.807333	12.35323	1033	26.163717	11.52451
ENSG00000203910	C1orf146	1[+]92217940-92245813	3	0.136722	0.060534	1	0.039148	0.017514	0	0.0	0.0	3	0.127691	0.058524	3	0.144421	0.064158	3	0.213668	0.094116
ENSG00000022567	SLC45A4	8[-]141207166-141308305	645	5.854884	2.592273	811	5.699204	2.549732	618	6.609409	2.88177	644	5.142518	2.35696	526	4.980533	2.21257	492	5.467436	2.408279
ENSG00000170558	CDH2	18[-]27950966-28177446	0	0.0	0.0	0	0.0	0.0	0	0.0	0.0	0	0.0	0.0	0	0.0	0.0	0	0.0	0.0
ENSG00000122585	NPY	7[+]24284163-24291865	0	0.0	0.0	0	0.0	0.0	0	0.0	0.0	0	0.0	0.0	0	0.0	0.0	0	0.0	0.0
ENSG00000181939	OR4C15	11[+]55554307-55555419	0	0.0	0.0	0	0.0	0.0	0	0.0	0.0	0	0.0	0.0	0	0.0	0.0	0	0.0	0.0
ENSG00000269343	ZNF587B	19[+]57819741-57846238	784	15.96947	7.070547	814	14.142779	6.327252	572	11.351692	4.949453	618	10.547138	4.834048	446	10.802901	4.79912	459	12.028973	5.298484
ENSG00000166828	SCNN1G	16[+]23182715-23216883	0	0.0	0.0	0	0.0	0.0	0	0.0	0.0	0	0.0	0.0	0	0.0	0.0	0	0.0	0.0
ENSG00000104827	CGB3	19[-]49022869-49024333	21	1.102678	0.488215	20	0.953513	0.426586	12	0.639248	0.278719	7	0.315559	0.144629	17	1.051377	0.467068	4	0.237546	0.104634
ENSG00000104826	LHB	19[-]49015980-49017081	13	1.214832	0.537872	11	0.877223	0.392455	15	1.440821	0.628213	4	0.253673	0.116266	7	0.739735	0.328623	5	0.529336	0.23316
ENSG00000104825	NFKBIB	19[+]38899700-38908893	1347	40.963196	18.136618	1485	48.107883	21.522696	1361	45.426914	19.806599	1299	36.40818	16.686886	1102	41.706673	18.527924	1089	43.710655	19.253531
ENSG00000104824	HNRNPL	19[-]38836388-38852347	11036	303.730591	134.477936	12410	296.736084	132.754959	12702	370.276398	161.444275	16735	387.995117	177.828995	11547	377.970276	167.910873	10124	364.584991	160.591248
ENSG00000023171	GRAMD1B	11[+]123358428-123627774	1010	21.743773	9.627142	1138	16.910419	7.56545	900	12.062716	5.259467	1406	18.139751	8.313955	1217	29.346596	13.037037	1119	32.266491	14.212643
ENSG00000172320	OR5A1	11[+]59443144-59444194	0	0.0	0.0	0	0.0	0.0	0	0.0	0.0	0	0.0	0.0	0	0.0	0.0	0	0.0	0.0
ENSG00000163785	RYK	3[-]134065303-134250744	3118	53.450996	23.665644	3428	50.455662	22.573053	2834	54.496311	23.760946	2768	39.941299	18.306213	2108	47.371952	21.044687	1886	48.654827	21.431324
ENSG00000262730	AC104581.3	17[-]7925931-7930622	4	0.459477	0.203435	3	0.299479	0.133982	4	0.511074	0.222833	5	0.546073	0.25028	0	0.0	0.0	0	0.0	0.0
ENSG00000265107	GJA5	1[-]147756199-147773362	8	0.116643	0.051644	10	0.13067	0.05846	6	0.08144	0.035509	14	0.169959	0.077897	4	0.06997	0.031084	6	0.114458	0.050416
ENSG00000175294	CATSPER1	11[-]66016752-66026517	88	1.601969	0.709278	54	0.850923	0.380689	69	1.317222	0.574322	61	0.940227	0.430932	45	0.96438	0.42842	55	1.29028	0.568339
ENSG00000274933	TBC1D3I	17[-]36253456-36264553	157	3.928767	1.739477	159	3.465049	1.550207	144	3.764006	1.641145	98	2.195818	1.006405	67	1.924894	0.855122	60	1.898651	0.836312
ENSG00000231389	HLA-DPA1	6[-]33064569-33080775	0	0.0	0.0	0	0.0	0.0	0	0.0	0.0	0	0.0	0.0	0	0.0	0.0	3	0.107871	0.047515
ENSG00000213214	ARHGEF35	7[-]144186083-144195655	1650	32.474323	14.378137	1812	31.108736	13.917548	1557	32.279381	14.074139	2089	35.004257	16.043427	1509	34.857594	15.485264	1319	33.639088	14.817238
ENSG00000095777	MYO3A	10[+]25934267-26212527	0	0.0	0.0	0	0.0	0.0	0	0.0	0.0	0	0.0	0.0	0	0.0	0.0	0	0.0	0.0
ENSG00000151379	MSGN1	2[+]17816496-17817101	0	0.0	0.0	2	0.106896	0.047824	0	0.0	0.0	0	0.0	0.0	0	0.0	0.0	0	0.0	0.0
ENSG00000107738	VSIR	10[-]71747559-71773498	1557	15.906782	7.042791	1735	15.469449	6.920783	1635	17.583038	7.666384	429	3.722104	1.705944	329	3.939562	1.750125	340	4.502906	1.983426
ENSG00000176928	GCNT4	5[-]75025346-75030899	2	0.017218	0.007623	0	0.0	0.0	0	0.0	0.0	0	0.0	0.0	0	0.0	0.0	0	0.0	0.0
ENSG00000144331	ZNF385B	2[-]179441982-179861505	42	0.603126	0.267036	31	0.411227	0.183976	23	0.521757	0.227491	8	0.098723	0.045247	18	0.304981	0.135486	19	0.391175	0.172303
ENSG00000117322	CR2	1[+]207454230-207489895	0	0.0	0.0	0	0.0	0.0	0	0.0	0.0	0	0.0	0.0	0	0.0	0.0	0	0.0	0.0
ENSG00000236981	OR10G9	11[+]124023013-124023948	0	0.0	0.0	0	0.0	0.0	0	0.0	0.0	0	0.0	0.0	0	0.0	0.0	0	0.0	0.0
ENSG00000176922	OR51S1	11[-]4848237-4849208	0	0.0	0.0	0	0.0	0.0	0	0.0	0.0	0	0.0	0.0	0	0.0	0.0	0	0.0	0.0
ENSG00000107731	UNC5B	10[+]71212570-71302864	1585	11.161688	4.941882	1804	11.021504	4.930844	1620	11.980252	5.223512	168	0.999965	0.458312	145	1.188947	0.528182	162	1.470859	0.647879
ENSG00000107736	CDH23	10[+]71396934-71815947	27	0.122797	0.054369	16	0.119876	0.053631	25	0.111136	0.048456	28	0.129482	0.059345	11	0.047693	0.021187	8	0.043186	0.019023
ENSG00000176925	OR51F2	11[+]4821386-4822414	0	0.0	0.0	0	0.0	0.0	0	0.0	0.0	0	0.0	0.0	0	0.0	0.0	0	0.0	0.0
ENSG00000151376	ME3	11[-]86441108-86672636	515	13.682251	6.057871	588	13.175748	5.894618	543	14.562357	6.349335	580	13.261461	6.078098	514	15.605092	6.932462	447	15.345675	6.759414
ENSG00000156795	WDYHV1	8[+]123416725-123442240	462	20.112671	8.904964	637	25.800295	11.542638	543	25.52947	11.131108	656	25.307785	11.599264	345	17.400534	7.730076	436	24.028873	10.584163
ENSG00000164651	SP8	7[-]20782283-20786886	0	0.0	0.0	0	0.0	0.0	0	0.0	0.0	0	0.0	0.0	0	0.0	0.0	0	0.0	0.0
ENSG00000198169	ZNF251	8[-]144721129-144755605	787	14.251162	6.309759	929	14.823526	6.631807	834	15.594976	6.799569	694	11.517057	5.278589	529	11.871466	5.273823	416	10.745972	4.733352
ENSG00000198168	SVIP	11[-]22818929-22829865	1970	20.754244	9.189024	2532	23.272535	10.411759	1735	19.25975	8.397447	3031	27.189297	12.461614	1664	20.592402	9.148043	1386	18.914755	8.331511
ENSG00000106460	TMEM106B	7[+]12211241-12243367	1366	10.36274	4.588145	1932	10.768452	4.817633	1167	10.578607	4.61238	1327	8.960684	4.106932	884	5.049114	2.243037	785	11.595798	5.107681
ENSG00000261649	GOLGA6L7P	15[-]28841833-28848675	0	0.0	0.0	0	0.0	0.0	4	0.082089	0.035792	2	0.019543	0.008957	2	0.027484	0.012209	0	0.0	0.0
ENSG00000106462	EZH2	7[-]148807383-148884321	5704	96.106682	42.55162	6972	103.432587	46.274078	6124	111.355629	48.552185	6725	96.384689	44.175793	5729	116.799744	51.887535	4555	102.678139	45.227341
ENSG00000198162	MAN1A2	1[+]117367449-117528872	2041	13.063579	5.783951	2445	17.512022	7.834598	1771	11.36107	4.953542	2007	10.443954	4.786756	1460	10.689419	4.748706	1245	12.448327	5.4832
ENSG00000170271	FAXDC2	5[-]154818491-154859252	78	2.024892	0.896529	94	2.202166	0.985214	100	2.687106	1.171605	129	2.622387	1.201913	79	2.346757	1.042532	81	2.500696	1.101499
ENSG00000198160	MIER1	1[+]66924895-66988619	1612	17.569931	7.779158	2341	26.25108	11.744311	1497	16.89362	7.36579	1257	12.988944	5.953196	1189	15.776618	7.008662	993	14.810771	6.523801
ENSG00000171049	FPR2	19[+]51752026-51770526	0	0.0	0.0	0	0.0	0.0	0	0.0	0.0	0	0.0	0.0	0	0.0	0.0	0	0.0	0.0
ENSG00000163961	RNF168	3[-]196468783-196503768	1639	15.482269	6.854836	2000	15.969542	7.144516	1653	16.154064	7.043336	1799	14.167304	6.493271	1457	15.944777	7.083365	1292	15.660705	6.898177
ENSG00000120948	TARDBP	1[+]11012344-11026420	1784	68.599197	30.372568	1876	63.959976	28.614666	1931	84.989563	37.056313	3427	126.221313	57.85075	1896	90.968872	40.412338	1954	66.923622	29.478304
ENSG00000120949	TNFRSF8	1[+]12063377-12144207	4	0.044206	0.019572	22	0.24476	0.109502	12	0.162243	0.07074	0	0.0	0.0	2	0.030465	0.013534	2	0.022637	0.009971
ENSG00000139278	GLIPR1	12[+]75480680-75503853	30	0.556129	0.246228	89	1.251486	0.559895	30	0.368161	0.160522	135	1.896731	0.869325	61	1.105314	0.491029	80	1.095115	0.482373
ENSG00000120942	UBIAD1	1[+]11273206-11296049	785	11.986045	5.30687	1006	17.666946	7.903908	793	12.350039	5.384743	1171	14.453037	6.624231	962	17.20421	7.64286	810	14.876837	6.552902
ENSG00000164128	NPY1R	4[-]163323961-163344832	2	0.031571	0.013978	2	0.027536	0.012319	0	0.0	0.0	0	0.0	0.0	2	0.037073	0.016469	0	0.0	0.0
ENSG00000234444	ZNF736	7[+]64310828-64354860	632	4.34098	1.921986	825	4.869624	2.178591	550	3.959997	1.726599	725	4.248554	1.947231	445	3.546425	1.575477	485	4.474005	1.970695
ENSG00000171045	TSNARE1	8[-]142212080-142403240	1070	26.301857	11.645252	1180	25.904186	11.589117	951	24.651217	10.74818	988	20.643761	9.461612	652	20.106739	8.93229	745	24.704031	10.881554
ENSG00000171044	XKR6	8[-]10896045-11201366	2	0.027804	0.012311	4	0.049324	0.022067	2	0.029587	0.0129	0	0.0	0.0	0	0.0	0.0	0	0.0	0.0
ENSG00000175745	NR2F1	5[+]93583337-93594615	2010	25.760302	11.405477	2300	25.711973	11.503123	1780	24.040417	10.481866	2633	28.736477	13.17073	2032	30.588867	13.588908	2039	33.862576	14.91568
ENSG00000057704	TMCC3	12[-]94567124-94650562	0	0.0	0.0	0	0.0	0.0	0	0.0	0.0	0	0.0	0.0	0	0.0	0.0	0	0.0	0.0
ENSG00000187824	TMEM220	17[-]10699015-10730316	105	1.61153	0.713511	142	1.904897	0.85222	116	1.879696	0.819567	42	0.543363	0.249038	31	0.547848	0.243378	22	0.433141	0.190789
ENSG00000109881	CCDC34	11[-]27338514-27363868	1150	26.179903	11.591257	1274	25.284262	11.311773	1040	24.929863	10.869674	1535	29.736605	13.629117	1052	28.081121	12.474858	922	27.160883	11.963739
ENSG00000057252	SOAT1	1[+]179293714-179358680	1467	10.49364	4.646101	1512	9.392918	4.20224	1209	9.066215	3.952962	1294	7.719885	3.538239	1037	8.704224	3.866796	903	8.465417	3.72882
ENSG00000187821	HELT	4[+]185018841-185020804	4	0.199006	0.088111	8	0.325365	0.145563	2	0.090663	0.03953	0	0.0	0.0	0	0.0	0.0	0	0.0	0.0
ENSG00000142230	SAE1	19[+]47113274-47210636	7337	187.960815	83.220398	8135	179.284225	80.208878	7670	209.616669	91.394997	11121	241.410873	110.64534	8730	262.353088	116.548683	8101	268.928131	118.456619
ENSG00000131061	ZNF341	20[+]33731657-33792269	349	4.956695	2.194597	328	4.065515	1.818846	337	4.667602	2.035122	561	6.851524	3.140245	575	8.871761	3.941223	512	9.51479	4.191044
ENSG00000065325	GLP2R	17[+]9822206-9892102	0	0.0	0.0	4	0.061451	0.027492	0	0.0	0.0	0	0.0	0.0	0	0.0	0.0	0	0.0	0.0
ENSG00000131067	GGT7	20[-]34844720-34872860	3494	71.451637	31.635496	3991	72.011864	32.216949	3510	74.414291	32.445389	3440	60.992134	27.954397	2266	58.406281	25.946615	2495	69.204361	30.48292
ENSG00000142235	LMTK3	19[-]48485271-48513189	360	3.366231	1.490412	366	2.986135	1.335949	343	3.385957	1.476312	205	1.63042	0.747267	108	1.186447	0.527071	169	2.053942	0.904714
ENSG00000147316	MCPH1	8[+]6406592-6648504	1619	15.923472	7.050181	1964	17.080166	7.641392	1554	15.836651	6.904941	1338	14.420014	6.609095	967	15.729539	6.987747	967	15.961234	7.030554
ENSG00000163964	PIGX	3[+]196639775-196736007	1187	23.760666	10.520129	1431	24.812056	11.100515	1052	27.660326	12.060184	1719	28.192362	12.921347	1216	28.304657	12.574163	999	25.369944	11.174872
ENSG00000121797	CCRL2	3[+]46407163-46409523	9	0.222612	0.098562	12	0.238105	0.106525	8	0.225354	0.098257	7	0.135193	0.061963	7	0.201701	0.089604	5	0.140186	0.061749
ENSG00000140859	KIFC3	16[-]57758217-57863053	3071	66.338196	29.3715	3560	65.259018	29.195835	3136	61.832932	26.959785	1671	27.975224	12.821825	1100	26.200836	11.639554	1200	32.245941	14.203589
ENSG00000064218	DMRT3	9[+]976964-991731	0	0.0	0.0	0	0.0	0.0	0	0.0	0.0	0	0.0	0.0	0	0.0	0.0	0	0.0	0.0
ENSG00000284018	AC018793.2	11[+]4233288-4233872	0	0.0	0.0	0	0.0	0.0	0	0.0	0.0	0	0.0	0.0	0	0.0	0.0	0	0.0	0.0
ENSG00000140853	NLRC5	16[+]56989485-57083531	314	3.757756	1.663761	386	3.741114	1.673715	317	4.715345	2.055938	196	2.051421	0.940223	180	1.956034	0.868955	170	1.763032	0.776575
ENSG00000123268	ATF1	12[+]50763710-50821122	2170	76.524429	33.881496	2671	85.130455	38.085999	2024	76.889511	33.524612	1966	60.980888	27.949244	1601	68.422455	30.396236	1444	68.305855	30.087143
ENSG00000105851	PIK3CG	7[+]106865278-106907145	2	0.01405	0.006221	2	0.014426	0.006454	0	0.0	0.0	2	0.012215	0.005599	0	0.0	0.0	0	0.0	0.0
ENSG00000284461	RABGEF1	7[+]66628958-66811459	318	3.539517	1.567135	1720	16.66083	7.453787	219	2.5731	1.121898	1438	13.588646	6.228056	230	2.989741	1.328174	225	3.229357	1.422457
ENSG00000140854	KATNB1	16[+]57735730-57757250	2828	59.016865	26.129953	2792	58.094242	25.990429	2306	55.421383	24.164284	3192	54.801884	25.117233	2567	73.190147	32.514256	2526	74.556114	32.84024
ENSG00000115289	PCGF1	2[-]74505043-74508580	537	14.387731	6.370225	719	16.812263	7.521536	585	16.51379	7.200181	627	14.313144	6.560113	454	14.269587	6.339172	430	14.927789	6.575345
ENSG00000184292	TACSTD2	1[-]58575423-58577773	2	0.038507	0.017049	5	0.083726	0.037458	8	0.167391	0.072984	2	0.034633	0.015873	6	0.143292	0.063657	4	0.105242	0.046356
ENSG00000177291	GJD4	10[+]35605410-35608935	0	0.0	0.0	0	0.0	0.0	0	0.0	0.0	0	0.0	0.0	0	0.0	0.0	0	0.0	0.0
ENSG00000150045	KLRF1	12[+]9827481-9845007	0	0.0	0.0	0	0.0	0.0	0	0.0	0.0	0	0.0	0.0	0	0.0	0.0	0	0.0	0.0
ENSG00000189079	ARID2	12[+]45729665-45908040	3096	18.007046	7.972692	3547	17.383245	7.776985	2871	16.946106	7.388675	3477	16.730139	7.66789	3086	20.837973	9.257136	2904	21.204468	9.340076
ENSG00000189077	TMEM120A	7[-]75986837-75994659	347	15.144086	6.705105	380	15.550226	6.956922	367	18.336748	7.995008	610	22.316706	10.228369	384	19.340868	8.592057	410	21.763308	9.586232
ENSG00000167476	JSRP1	19[-]2252252-2256417	2	0.075758	0.033542	0	0.0	0.0	4	0.170841	0.074489	0	0.0	0.0	5	0.207046	0.091979	4	0.169934	0.074852
ENSG00000183011	NAA38	17[-]7856685-7885209	802	50.427269	22.326876	1081	59.549236	26.641373	710	46.833363	20.419823	1638	87.482536	40.095684	721	53.460972	23.749693	799	64.000259	28.19063
ENSG00000183010	PYCR1	17[-]81932384-81942412	8469	268.438477	118.852219	9974	264.459137	118.314766	8495	267.338135	116.562134	7193	194.215103	89.014198	5217	190.712906	84.722984	4424	181.72403	80.045227
ENSG00000168781	PPIP5K1	15[-]43533462-43590253	2043	22.375053	9.906644	2387	28.482656	12.742682	1970	24.398111	10.637825	2259	24.472376	11.216373	1943	27.554483	12.240903	1705	27.485905	12.106905
ENSG00000167470	MIDN	19[+]1248553-1259140	4330	76.563133	33.898632	4667	76.962738	34.431889	4908	90.522072	39.468544	2973	54.468342	24.964361	2300	50.00909	22.216217	2308	55.15147	24.292944
ENSG00000085719	CPNE3	8[+]86514427-86561498	3539	36.802128	16.294289	4206	37.292721	16.684164	3206	34.086807	14.862193	4979	45.115231	20.67757	3305	41.669231	18.51129	3158	42.940964	18.914499
ENSG00000109089	CDR2L	17[+]74987632-75005800	2915	39.461838	17.471886	3154	37.250397	16.665228	2974	42.40971	18.491066	1986	22.897041	10.494353	1540	24.472363	10.87169	1505	26.392855	11.625441
ENSG00000170085	SIMC1	5[+]176238367-176345991	1102	19.508179	8.637324	1222	18.99799	8.499395	1152	20.648069	9.002769	1328	19.948502	9.142956	1234	25.325644	11.250755	1093	25.114267	11.062253
ENSG00000179222	MAGED1	X[+]51803007-51902357	6311	110.679428	49.003754	7047	107.741631	48.201874	5888	108.747932	47.415203	8514	127.093437	58.250473	6937	142.889648	63.47781	6332	143.979156	63.419487
ENSG00000183607	GKN2	2[-]68945232-68952970	0	0.0	0.0	0	0.0	0.0	0	0.0	0.0	0	0.0	0.0	0	0.0	0.0	0	0.0	0.0
ENSG00000109083	IFT20	17[-]28328325-28335489	680	36.216507	16.035002	901	44.010113	19.689419	763	44.433018	19.373247	688	32.028339	14.679482	359	23.030384	10.231101	416	29.670732	13.06927
ENSG00000103266	STUB1	16[+]680224-682870	1774	76.154388	33.717659	2042	75.224907	33.654415	1650	69.141273	30.146299	2423	87.085953	39.913925	1876	96.977203	43.081501	1782	101.485748	44.702122
ENSG00000111602	TIMELESS	12[-]56416373-56449403	6452	63.321117	28.035677	7116	60.476635	27.056274	6302	64.726212	28.221285	12924	106.495865	48.810028	10437	119.698982	53.17551	9279	116.913696	51.497772
ENSG00000111605	CPSF6	12[+]69239537-69274358	6632	54.465973	24.115025	6628	45.636982	20.417252	6391	55.354748	24.135231	5935	42.444874	19.453671	5086	48.655788	21.615023	5402	60.358021	26.586309
ENSG00000109084	TMEM97	17[+]28319095-28328685	1187	23.537111	10.42115	663	12.397559	5.546469	557	11.471368	5.001633	1255	23.200014	10.633214	1097	28.436962	12.632938	1353	38.759762	17.072777
ENSG00000106617	PRKAG2	7[-]151556111-151877125	607	12.595201	5.576576	828	15.020445	6.719906	564	12.455522	5.430734	558	9.836918	4.508534	402	9.841426	4.371991	325	8.894244	3.917708
ENSG00000256087	ZNF432	19[-]52031379-52064528	648	10.789689	4.777178	849	11.690573	5.230175	570	9.54458	4.161534	470	6.674876	3.059282	348	6.916439	3.072584	326	7.012247	3.088732
ENSG00000183605	SFXN4	10[-]119140913-119165667	934	34.17086	15.129287	1137	35.687267	15.965911	951	37.107861	16.179405	1784	54.631527	25.039154	1166	49.267967	21.886978	980	45.529411	20.054649
ENSG00000239713	APOBEC3G	22[+]39077005-39087743	366	9.572793	4.238392	475	10.83094	4.845589	343	9.456689	4.123212	452	10.058306	4.610003	320	9.834737	4.369019	279	9.449518	4.162294
ENSG00000074803	SLC12A1	15[+]48191664-48304078	0	0.0	0.0	0	0.0	0.0	0	0.0	0.0	0	0.0	0.0	0	0.0	0.0	0	0.0	0.0
ENSG00000091513	TF	3[+]133745956-133779006	4	0.058318	0.025821	3	0.03039	0.013596	12	0.197192	0.085978	6	0.077819	0.035666	0	0.0	0.0	5	0.104378	0.045976
ENSG00000068024	HDAC4	2[-]239048168-239401011	15039	83.770386	37.089672	16755	85.154129	38.096588	15036	92.635498	40.390015	13111	67.943565	31.14043	9865	63.098331	28.031031	9758	75.880722	33.423702
ENSG00000148735	PLEKHS1	10[+]113751454-113783429	0	0.0	0.0	4	0.048369	0.02164	0	0.0	0.0	4	0.046666	0.021388	2	0.020547	0.009128	0	0.0	0.0
ENSG00000263465	SRSF8	11[+]95067197-95071224	3685	59.36837	26.285585	4020	54.93108	24.575285	3596	57.878498	25.235615	3625	58.191769	26.67091	2883	56.747028	25.209505	2495	54.777149	24.128065
ENSG00000263464	PPIAL4C	1[+]149583865-149584464	1	0.014142	0.006261	1	0.037533	0.016792	1	0.043372	0.018911	1	0.023152	0.010611	1	0.008595	0.003818	0	0.0	0.0
ENSG00000136689	IL1RN	2[+]113111116-113134016	0	0.0	0.0	0	0.0	0.0	0	0.0	0.0	0	0.0	0.0	0	0.0	0.0	0	0.0	0.0
ENSG00000253873	PCDHGA11	5[+]141421047-141512979	12	0.157495	0.069732	18	0.206317	0.092303	39	0.429545	0.187286	6	0.060885	0.027905	2	0.030909	0.013731	8	0.13041	0.057443
ENSG00000088986	DYNLL1	12[+]120469850-120498493	4664	314.508698	139.249985	5775	340.503937	152.335999	4383	311.275787	135.719406	9570	557.64563	255.584579	5535	437.00412	194.136307	5592	484.303223	213.324341
ENSG00000068028	RASSF1	3[-]50329782-50340936	2046	55.371014	24.515738	1931	45.096489	20.175444	1712	47.955753	20.909195	1972	44.649685	20.464197	1364	43.358856	19.261894	1366	47.749176	21.032404
ENSG00000115380	EFEMP1	2[-]55865967-55924139	0	0.0	0.0	0	0.0	0.0	2	0.018798	0.008196	0	0.0	0.0	0	0.0	0.0	0	0.0	0.0
ENSG00000168434	COG7	16[-]23388493-23453180	897	16.190248	7.168297	1032	16.167664	7.233153	912	16.968435	7.39841	1018	16.232971	7.440024	915	20.495617	9.105047	798	19.194147	8.454577
ENSG00000163312	HELQ	4[-]83407343-83455856	636	8.825868	3.907688	639	7.764222	3.473588	539	7.972301	3.476004	481	5.829099	2.671639	350	5.853741	2.600487	293	5.324771	2.345438
ENSG00000115386	REG1A	2[+]79120458-79123419	0	0.0	0.0	0	0.0	0.0	0	0.0	0.0	0	0.0	0.0	0	0.0	0.0	0	0.0	0.0
ENSG00000069998	HDHD5	22[-]17137511-17165287	1806	48.47316	21.461683	3227	75.576485	33.811707	3289	93.332123	40.693752	4650	106.090858	48.624401	3246	101.950462	45.29084	2053	71.384941	31.443413
ENSG00000065833	ME1	6[-]83210389-83431071	1180	16.805559	7.440728	1481	18.390686	8.227697	1299	19.479267	8.493158	1525	18.488134	8.473628	1005	16.796175	7.461594	866	15.965565	7.032461
ENSG00000261915	AC026954.2	17[-]7312661-7319174	122	2.363024	1.046238	142	2.444344	1.09356	115	2.398134	1.045611	102	1.619248	0.742147	1	0.000588	0.000261	1	0.004226	0.001861
ENSG00000168439	STIP1	11[+]64185272-64204543	15779	402.206299	178.078445	16579	356.256317	159.383362	15828	434.638855	189.506943	24933	537.626587	246.409271	23454	670.159424	297.71405	19611	609.626404	268.526306
ENSG00000095321	CRAT	9[-]129094810-129110804	1274	24.542814	10.866428	1446	23.892193	10.688983	1358	27.041067	11.790181	1310	22.713968	10.410446	952	21.808035	9.68808	989	27.960888	12.316123
ENSG00000156482	RPL30	8[-]98041721-98046469	29876	2795.925781	1237.907349	40213	3295.073242	1474.16272	27251	2691.988037	1173.734131	35464	2754.07373	1262.268921	20300	2157.315186	958.373474	21401	2529.651367	1114.252808
ENSG00000127989	MTERF1	7[-]91870929-91880720	266	7.805985	3.456131	663	17.023857	7.6162	563	12.483343	5.442864	301	6.704976	3.073078	198	6.143295	2.72912	170	6.646107	2.927456
ENSG00000109265	KIAA1211	4[+]56049073-56328625	823	12.077491	5.347358	1028	12.19411	5.455449	1299	16.985722	7.405947	907	11.476791	5.260134	852	13.317455	5.916194	433	9.864218	4.34496
ENSG00000095637	SORBS1	10[-]95311771-95561414	451	4.515594	1.999297	708	5.339693	2.388893	317	3.961367	1.727196	614	6.328378	2.900472	355	3.998235	1.77619	434	7.122589	3.137335
ENSG00000169976	SF3B5	6[-]144094881-144095573	5756	397.68399	176.076172	6912	416.514709	186.34198	5040	366.775726	159.917953	8545	502.685608	230.394836	5437	441.090118	195.951462	5511	493.370148	217.318115
ENSG00000179262	RAD23A	19[+]12945855-12953642	2564	77.035255	34.10767	3046	82.253548	36.798916	2683	86.781181	37.837479	3480	87.073441	39.908188	2800	96.697769	42.957367	2610	99.527313	43.839474
ENSG00000131686	CA6	1[+]8945867-8975092	16	0.619182	0.274145	10	0.315713	0.141245	18	0.653118	0.284766	37	1.133337	0.51944	26	1.095318	0.486588	27	1.498349	0.659988
ENSG00000148110	MFSD14B	9[+]94374551-94461042	2906	40.826996	18.076315	3380	41.528542	18.579203	2743	40.536022	17.674116	3755	44.90868	20.582903	2858	47.328049	21.025183	2688	48.989197	21.578606
ENSG00000034713	GABARAPL2	16[+]75566351-75577881	4379	219.436829	97.156532	4365	194.355698	86.951614	3775	193.156967	84.218407	4771	220.684036	101.145653	3306	187.62738	83.352257	2829	177.090988	78.004471
ENSG00000137547	MRPL15	8[+]54135210-54147901	1583	66.856377	29.600927	2021	74.405403	33.287785	1533	68.297974	29.778608	2809	101.048523	46.313362	1866	93.252129	41.426662	1837	100.194244	44.133244
ENSG00000114388	NPRL2	3[-]50347488-50351091	1221	36.790501	16.289141	1494	39.526138	17.683359	1225	38.211685	16.660685	1441	37.042965	16.977827	1256	44.124054	19.60183	1192	45.837132	20.190195
ENSG00000125740	FOSB	19[+]45467995-45475179	191	3.167254	1.402314	143	1.999143	0.894385	174	2.827126	1.232655	81	0.858941	0.393677	85	1.241115	0.551358	58	1.035964	0.456318
ENSG00000151418	ATP6V1G3	1[-]198523222-198540945	0	0.0	0.0	0	0.0	0.0	0	0.0	0.0	0	0.0	0.0	0	0.0	0.0	0	0.0	0.0
ENSG00000047648	ARHGAP6	X[-]11137543-11665701	0	0.0	0.0	2	0.015728	0.007037	0	0.0	0.0	0	0.0	0.0	0	0.0	0.0	0	0.0	0.0
ENSG00000114383	TUSC2	3[-]50324907-50328251	1446	41.795517	18.505133	1843	46.67955	20.88368	1428	43.405148	18.925085	2542	63.076416	28.909683	1886	63.623978	28.264545	1773	67.464264	29.716444
ENSG00000156486	KCNS2	8[+]98427022-98432848	4	0.032738	0.014495	0	0.0	0.0	0	0.0	0.0	0	0.0	0.0	2	0.021516	0.009558	0	0.0	0.0
ENSG00000118600	TMEM5	12[+]63779803-63809558	584	15.341264	6.792406	802	17.911058	8.01312	646	17.507364	7.633389	761	16.783876	7.692519	452	13.820845	6.139822	414	13.79074	6.074502
ENSG00000186867	QRFPR	4[-]121329312-121381059	0	0.0	0.0	0	0.0	0.0	0	0.0	0.0	0	0.0	0.0	0	0.0	0.0	0	0.0	0.0
ENSG00000230522	MBD3L2	19[+]7049321-7051735	0	0.0	0.0	0	0.0	0.0	0	0.0	0.0	0	0.0	0.0	0	0.0	0.0	0	0.0	0.0
ENSG00000215174	NLRP2B	X[-]57677067-57680260	2	0.02994	0.013256	0	0.0	0.0	0	0.0	0.0	0	0.0	0.0	0	0.0	0.0	0	0.0	0.0
ENSG00000186866	POFUT2	21[-]45263928-45287898	882	14.577987	6.454462	1301	16.688566	7.466196	1358	21.804634	9.507042	1299	15.354655	7.037468	970	16.913225	7.513592	806	15.347699	6.760306
ENSG00000136213	CHST12	7[+]2403560-2448483	992	6.644249	2.941768	1132	5.856135	2.619941	909	5.871002	2.559817	574	2.381757	1.091626	425	2.319105	1.030247	427	3.366244	1.482753
ENSG00000142273	CBLC	19[+]44777869-44800634	0	0.0	0.0	3	0.078173	0.034973	6	0.191389	0.083448	0	0.0	0.0	3	0.072776	0.03233	0	0.0	0.0
ENSG00000146049	KAAG1	6[+]24356903-24358284	0	0.0	0.0	0	0.0	0.0	2	0.061957	0.027014	0	0.0	0.0	0	0.0	0.0	0	0.0	0.0
ENSG00000109458	GAB1	4[+]143336762-143474568	115	1.512499	0.669665	143	1.546967	0.692088	100	1.679303	0.732193	129	0.656663	0.300967	79	0.552485	0.245438	75	1.690594	0.744667
ENSG00000154813	DPH3	3[-]16257978-16264972	1210	18.569067	8.221529	1459	19.564415	8.752806	933	15.083274	6.57646	1138	14.898473	6.828386	672	12.14121	5.393655	663	13.222466	5.82419
ENSG00000137166	FOXP4	6[+]41546426-41602384	3951	42.129375	18.65295	4458	41.895332	18.743301	4321	49.473545	21.570971	3197	29.638882	13.584327	2404	30.649111	13.615672	2547	35.012012	15.421979
ENSG00000124003	MOGAT1	2[+]222671786-222709930	8	0.336559	0.149013	8	0.310919	0.1391	2	0.096121	0.04191	4	0.137246	0.062904	6	0.296091	0.131537	2	0.117848	0.051909
ENSG00000138653	NDST4	4[-]114827763-115113876	0	0.0	0.0	0	0.0	0.0	0	0.0	0.0	0	0.0	0.0	0	0.0	0.0	0	0.0	0.0
ENSG00000213892	CEACAM16	19[+]44699151-44710714	6	0.163396	0.072344	2	0.039662	0.017744	0	0.0	0.0	0	0.0	0.0	0	0.0	0.0	0	0.0	0.0
ENSG00000138303	ASCC1	10[-]72096032-72217134	1424	47.263069	20.925913	1554	42.916012	19.199934	1772	61.277382	26.717562	1468	39.985207	18.326336	800	29.572042	13.137191	854	32.110737	14.144035
ENSG00000138650	PCDH10	4[+]133149315-133194700	0	0.0	0.0	0	0.0	0.0	0	0.0	0.0	0	0.0	0.0	0	0.0	0.0	0	0.0	0.0
ENSG00000261833	AC104151.1	16[+]76553417-76819624	0	0.0	0.0	0	0.0	0.0	0	0.0	0.0	0	0.0	0.0	0	0.0	0.0	0	0.0	0.0
ENSG00000137168	PPIL1	6[-]36854827-36875024	1879	51.763496	22.918495	2329	55.969929	25.040047	1880	54.566116	23.791382	3250	76.258667	34.951477	2101	67.967644	30.194189	2041	72.854904	32.090897
ENSG00000138308	PLA2G12B	10[-]72935170-72954778	5	0.212252	0.093975	2	0.059723	0.026719	2	0.07421	0.032356	0	0.0	0.0	2	0.099551	0.044225	0	0.0	0.0
ENSG00000133687	TMTC1	12[-]29500840-29784759	20	0.103865	0.045987	24	0.113853	0.050936	24	0.135457	0.05906	7	0.030053	0.013774	6	0.03826	0.016997	6	0.035903	0.015815
ENSG00000138658	ZGRF1	4[-]112539333-112636989	338	4.634355	2.051879	426	5.361514	2.398655	279	3.579751	1.560808	688	8.554377	3.92071	543	8.58639	3.814449	488	6.490296	2.858825
ENSG00000269699	ZIM2	19[-]56774552-56840729	0	0.0	0.0	0	0.0	0.0	0	0.0	0.0	0	0.0	0.0	0	0.0	0.0	0	0.0	0.0
ENSG00000112981	NME5	5[-]138115172-138139415	0	0.0	0.0	9	0.301462	0.134869	4	0.141824	0.061837	4	0.13457	0.061677	3	0.140601	0.062461	6	0.307899	0.135622
ENSG00000128829	EIF2AK4	15[+]39934146-40035591	2429	22.166224	9.814184	2517	20.306332	9.084726	2185	20.992966	9.153146	2371	18.54262	8.498601	1775	19.015707	8.447606	1721	20.828543	9.17449
ENSG00000188295	ZNF669	1[-]247099962-247104372	246	7.183302	3.180436	358	8.40993	3.762468	225	6.473371	2.822455	176	4.134228	1.894832	176	5.7504	2.554578	152	5.659239	2.492764
ENSG00000267618	AC004223.3	17[-]35011349-35121493	9	0.515569	0.22827	1	0.008469	0.003789	4	0.07243	0.03158	7	0.322662	0.147885	17	0.867566	0.385411	0	0.0	0.0
ENSG00000188290	HES4	1[-]998962-1000172	331	16.525553	7.316755	460	20.284916	9.075146	357	19.030659	8.297561	574	25.49979	11.687265	365	22.354986	9.93106	361	24.156708	10.64047
ENSG00000250722	SELENOP	5[-]42799880-42887392	532	11.365053	5.031923	668	12.750784	5.704496	457	10.270605	4.478088	212	3.840445	1.760183	129	3.216436	1.428881	140	3.8505	1.696056
ENSG00000188293	IGFL1	19[+]46229752-46231243	6	0.373064	0.165176	4	0.198123	0.088637	6	0.392109	0.170963	0	0.0	0.0	0	0.0	0.0	2	0.103424	0.045556
ENSG00000186529	CYP4F3	19[+]15640897-15662825	15	0.299005	0.132386	19	0.154537	0.069137	4	0.034908	0.01522	17	0.215164	0.098616	18	0.375045	0.166611	9	0.177761	0.0783
ENSG00000153914	SREK1	5[+]66139971-66183615	4564	47.438854	21.00374	5846	49.334194	22.071327	2398	36.95652	16.11342	5200	44.432575	20.364691	2233	43.324276	19.246531	2077	42.878735	18.887089
ENSG00000152503	TRIM36	5[-]115124762-115180546	390	4.519102	2.00085	417	4.263919	1.907609	334	4.091783	1.784059	274	2.648546	1.213902	222	3.046113	1.353217	166	2.499072	1.100783
ENSG00000116977	LGALS8	1[+]236518000-236552981	2981	32.728737	14.490779	4157	39.094654	17.490318	1624	20.541655	8.95637	3404	42.679138	19.561039	2582	45.59285	20.254332	2554	55.489212	24.441713
ENSG00000105370	LIM2	19[-]51379909-51387960	0	0.0	0.0	0	0.0	0.0	0	0.0	0.0	0	0.0	0.0	2	0.079586	0.035355	0	0.0	0.0
ENSG00000186522	SEPT10	2[-]109542982-109614206	1433	25.068716	11.099274	1915	36.31649	16.247414	1406	27.166746	11.844976	1384	30.479317	13.969522	871	21.244051	9.437533	781	23.599012	10.394817
ENSG00000186523	FAM86B1	8[-]12182096-12194133	186	5.960314	2.638953	332	7.925157	3.545588	170	5.640893	2.459487	280	6.853088	3.140961	270	9.610603	4.269449	156	5.763426	2.538656
ENSG00000186526	CYP4F8	19[+]15615218-15629635	0	0.0	0.0	0	0.0	0.0	0	0.0	0.0	0	0.0	0.0	0	0.0	0.0	0	0.0	0.0
ENSG00000047644	WWC3	X[+]10015562-10144478	2643	19.075611	8.445803	2894	18.21616	8.149617	2442	18.560783	8.09269	962	5.91219	2.709722	768	6.507415	2.890877	716	6.694065	2.94858
ENSG00000204564	C6orf136	6[+]30647039-30653210	383	13.823021	6.120198	536	17.625324	7.885287	462	20.482885	8.930746	727	23.917646	10.962125	361	15.782517	7.011282	367	17.754715	7.82054
ENSG00000067840	PDZD4	X[-]153802166-153830548	90	1.166413	0.516434	79	0.995237	0.445253	91	1.431765	0.624264	44	0.466831	0.213962	31	0.451643	0.200639	32	0.541332	0.238444
ENSG00000112294	ALDH5A1	6[+]24494852-24537207	1307	12.450027	5.512299	1523	12.632624	5.651633	1311	13.189607	5.750803	1419	11.581273	5.308021	1229	13.858261	6.156444	970	12.387658	5.456476
ENSG00000146267	FAXC	6[-]99271169-99349655	415	1.723668	0.763161	452	1.636452	0.732122	362	1.583233	0.690306	343	1.210532	0.554821	291	2.600376	1.1552	271	1.456765	0.641671
ENSG00000095752	IL11	19[-]55364389-55370463	169	4.71629	2.088156	167	4.313179	1.929647	194	5.739719	2.502576	30	0.785441	0.35999	10	0.245657	0.109131	14	0.652346	0.287343
ENSG00000184743	ATL3	11[-]63624087-63671921	593	4.795225	2.123105	722	4.407977	1.972058	506	4.04318	1.762867	667	4.359793	1.998215	445	4.176917	1.855569	395	3.606376	1.588525
ENSG00000109320	NFKB1	4[+]102501329-102617302	1073	13.883155	6.146822	1030	12.381721	5.539383	1025	13.221367	5.764651	1494	16.28352	7.463192	1335	20.098186	8.928491	1213	20.456411	9.010575
ENSG00000115652	UXS1	2[-]106093303-106194339	1987	53.108253	23.513889	2329	53.975082	24.147587	1575	43.782856	19.089769	2129	48.164539	22.075153	1631	51.378803	22.824705	1398	46.486855	20.476383
ENSG00000149289	ZC3H12C	11[+]110093361-110171841	425	2.126778	0.94164	546	2.38324	1.066223	409	2.157631	0.940749	323	1.371147	0.628435	264	1.549298	0.688266	199	1.29078	0.568559
ENSG00000184032	KRTAP20-2	21[+]30635236-30635619	0	0.0	0.0	0	0.0	0.0	0	0.0	0.0	0	0.0	0.0	0	0.0	0.0	0	0.0	0.0
ENSG00000181513	ACBD4	17[+]45132600-45144181	421	11.104505	4.916564	487	11.263022	5.038895	387	10.829336	4.721701	486	11.236379	5.149946	349	10.960408	4.869092	251	8.911941	3.925503
ENSG00000164924	YWHAZ	8[-]100916525-100953341	22669	618.612122	273.893005	26318	595.733765	266.521698	21834	651.433594	284.031677	23258	513.424866	235.316971	16260	525.367188	233.391037	11208	487.984802	214.945984
ENSG00000172828	CES3	16[+]66961237-66975148	127	1.649933	0.730514	113	1.694565	0.758121	89	1.493962	0.651383	119	1.805431	0.827479	106	1.712739	0.760873	93	2.108721	0.928843
ENSG00000148082	SHC3	9[-]89005771-89178767	1773	8.685601	3.845585	1934	8.267079	3.698559	1483	8.187427	3.569801	1895	7.90757	3.62426	1344	7.733399	3.435513	1272	8.187872	3.606567
ENSG00000163257	DCAF16	4[-]17800655-17810758	3323	34.956676	15.477208	3848	35.298992	15.792203	2996	33.199287	14.475226	4230	37.888241	17.36524	3350	41.371906	18.379206	2875	39.188801	17.261759
ENSG00000073464	CLCN4	X[+]10156945-10237660	555	4.523536	2.002814	678	4.18741	1.87338	596	4.671692	2.036906	502	3.028805	1.388186	396	3.293828	1.463262	345	3.512528	1.547187
ENSG00000164434	FABP7	6[+]122779475-122784074	2	0.045843	0.020297	0	0.0	0.0	0	0.0	0.0	0	0.0	0.0	0	0.0	0.0	0	0.0	0.0
ENSG00000034677	RNF19A	8[-]100257060-100336204	1033	12.751415	5.64574	1214	12.897092	5.769952	978	13.14837	5.732823	917	9.366455	4.292908	656	9.3798	4.166916	644	10.205523	4.495296
ENSG00000179841	AKAP5	14[+]64465499-64474503	107	0.912451	0.403991	111	0.888867	0.397665	87	0.794537	0.346426	159	1.205716	0.552613	117	1.268094	0.563342	46	1.070732	0.471633
ENSG00000137309	HMGA1	6[+]34236873-34246231	92876	2212.542725	979.612183	100613	2089.437256	934.78064	95301	2506.112305	1092.69043	113904	2422.845947	1110.458008	95224	2792.666992	1240.624512	85640	2774.102783	1221.927979
ENSG00000144681	STAC	3[+]36380344-36548007	0	0.0	0.0	0	0.0	0.0	0	0.0	0.0	0	0.0	0.0	0	0.0	0.0	0	0.0	0.0
ENSG00000172350	ABCG4	11[+]119149012-119162653	14	0.173822	0.07696	12	0.121915	0.054543	7	0.089351	0.038958	0	0.0	0.0	0	0.0	0.0	2	0.03217	0.01417
ENSG00000164929	BAALC	8[+]103140710-103230305	0	0.0	0.0	0	0.0	0.0	2	0.035583	0.015514	0	0.0	0.0	2	0.039666	0.017621	0	0.0	0.0
ENSG00000172824	CES4A	16[+]66988589-67009758	3	0.056167	0.024868	1	0.015466	0.006919	0	0.0	0.0	1	0.014452	0.006624	3	0.061377	0.027266	2	0.054255	0.023898
ENSG00000179846	NKPD1	19[-]45149750-45158737	84	1.024414	0.453563	58	0.821218	0.3674	33	0.821516	0.358189	15	0.264146	0.121065	7	0.180275	0.080086	6	0.184924	0.081455
ENSG00000162373	BEND5	1[-]48727523-48776918	0	0.0	0.0	0	0.0	0.0	0	0.0	0.0	0	0.0	0.0	0	0.0	0.0	0	0.0	0.0
ENSG00000162377	COA7	1[-]52684451-52698366	2771	33.102726	14.656363	3241	33.768353	15.10742	2595	32.657696	14.239088	3512	35.720657	16.371773	2472	34.676121	15.404646	2183	33.782539	14.880426
ENSG00000162374	ELAVL4	1[+]50048014-50203786	0	0.0	0.0	0	0.0	0.0	0	0.0	0.0	0	0.0	0.0	0	0.0	0.0	0	0.0	0.0
ENSG00000066468	FGFR2	10[-]121478334-121598458	5	0.046223	0.020465	0	0.0	0.0	4	0.036949	0.01611	0	0.0	0.0	0	0.0	0.0	2	0.028363	0.012493
ENSG00000162378	ZYG11B	1[+]52726467-52827342	1101	6.981236	3.09097	1304	6.826262	3.05396	1009	6.337358	2.763152	1219	6.291602	2.883617	818	5.951492	2.643912	761	6.299126	2.774619
ENSG00000114923	SLC4A3	2[+]219627327-219641980	739	9.004832	3.986925	865	9.416191	4.212653	663	8.501395	3.706695	613	6.517668	2.987229	446	6.685318	2.96991	554	8.883178	3.912834
ENSG00000268991	FAM231B	1[+]16539066-16539575	0	0.0	0.0	0	0.0	0.0	0	0.0	0.0	0	0.0	0.0	0	0.0	0.0	0	0.0	0.0
ENSG00000118972	FGF23	12[-]4368227-4379728	2	0.02218	0.00982	1	0.012082	0.005405	0	0.0	0.0	3	0.035252	0.016157	2	0.034944	0.015524	0	0.0	0.0
ENSG00000108021	FAM208B	10[+]5684838-5763740	4270	30.251326	13.393895	4747	27.670788	12.379466	3588	32.102337	13.996943	4432	24.98094	11.449463	3402	32.239239	14.322076	3235	33.906731	14.935127
ENSG00000156194	PPEF2	4[-]75859864-75902528	0	0.0	0.0	2	0.020035	0.008963	0	0.0	0.0	0	0.0	0.0	0	0.0	0.0	0	0.0	0.0
ENSG00000122390	NAA60	16[+]3443611-3486963	1547	32.848438	14.543777	1828	37.226814	16.654678	1108	25.896725	11.291234	1858	33.970726	15.569732	1688	42.882717	19.050373	1363	37.709518	16.610168
ENSG00000126432	PRDX5	11[+]64318088-64321811	8149	469.708496	207.965317	10265	513.907166	229.913803	8217	497.482391	216.907364	10838	552.953857	253.434174	6123	409.701172	182.007111	5913	436.413635	192.230087
ENSG00000221996	OR52B4	11[-]4367263-4368386	0	0.0	0.0	0	0.0	0.0	0	0.0	0.0	0	0.0	0.0	0	0.0	0.0	0	0.0	0.0
ENSG00000186298	PPP1CC	12[-]110719680-110742939	7574	172.16951	76.228745	8829	172.927689	77.365067	6397	139.726639	60.922237	7306	142.564133	65.341118	5413	143.402161	63.70549	4936	129.000595	56.821781
ENSG00000221994	ZNF630	X[-]47983356-48071658	202	4.468691	1.978531	241	4.474631	2.001878	222	5.534896	2.413271	141	2.923939	1.340123	57	1.723303	0.765566	104	2.633638	1.160057
ENSG00000164619	BMPER	7[+]33904911-34155872	6	0.057024	0.025248	4	0.033157	0.014834	2	0.020023	0.00873	2	0.016184	0.007418	2	0.02232	0.009916	2	0.024631	0.010849
ENSG00000132881	RSG1	1[-]16231700-16237162	216	7.859881	3.479994	271	10.354317	4.632355	214	8.513189	3.711837	205	6.046139	2.771114	166	8.565621	3.805223	136	6.78064	2.986715
ENSG00000254521	SIGLEC12	19[-]51491357-51501789	0	0.0	0.0	0	0.0	0.0	0	0.0	0.0	0	0.0	0.0	0	0.0	0.0	0	0.0	0.0
ENSG00000204130	RUFY2	10[-]68341107-68407294	466	6.395783	2.831758	649	7.918647	3.542675	404	5.851532	2.551327	547	6.820787	3.126157	396	7.217145	3.206171	401	7.642487	3.366338
ENSG00000002933	TMEM176A	7[+]150800403-150805120	1420	48.978867	21.685587	1793	58.561237	26.199356	1632	57.827267	25.213276	1079	31.684607	14.521939	881	35.582054	15.807102	766	34.34827	15.129617
ENSG00000119004	CYP20A1	2[+]203238940-203305611	290	7.79698	3.452144	396	7.187734	3.215677	347	9.014692	3.930498	496	9.78345	4.484028	353	8.762675	3.892762	301	9.219101	4.0608
ENSG00000158428	CATIP	2[+]218356856-218368094	0	0.0	0.0	5	0.131645	0.058896	5	0.177951	0.077588	7	0.196871	0.090232	0	0.0	0.0	2	0.08294	0.036533
ENSG00000204138	PHACTR4	1[+]28369603-28500369	3568	45.080303	19.959484	3707	41.469952	18.552988	3394	45.609947	19.886398	3113	34.531494	15.826747	2949	46.424397	20.623741	2142	32.283321	14.220055
ENSG00000183741	CBX6	22[-]38861450-38872314	7568	61.790771	27.358109	8545	61.962147	27.720869	7753	65.649376	28.623795	6990	48.484257	22.221689	4992	48.08709	21.362383	4784	50.619209	22.296589
ENSG00000259120	SMIM6	17[+]75646243-75647977	260	13.761967	6.093165	277	13.01936	5.824652	209	11.956231	5.213038	314	14.357129	6.580273	167	10.427504	4.632352	139	9.668795	4.25888
ENSG00000211633	IGKV1D-42	2[+]90190193-90190681	0	0.0	0.0	0	0.0	0.0	0	0.0	0.0	0	0.0	0.0	0	0.0	0.0	0	0.0	0.0
ENSG00000116604	MEF2D	1[-]156463727-156500828	1675	16.210115	7.177094	2337	17.371334	7.771657	1767	17.823231	7.77111	1452	10.212539	4.680692	1121	10.95919	4.86855	1260	13.698442	6.033846
ENSG00000168899	VAMP5	2[+]85584408-85593412	460	32.034122	14.183235	638	38.740269	17.331772	571	41.896187	18.267164	675	40.003384	18.334669	404	33.011959	14.665351	409	36.92841	16.266108
ENSG00000196074	SYCP2	20[-]59863563-59933655	16	0.136964	0.060642	23	0.169051	0.075631	15	0.131098	0.05716	5	0.034566	0.015842	4	0.040275	0.017892	2	0.022185	0.009772
ENSG00000258659	TRIM34	11[+]5619764-5644398	73	1.500526	0.664364	60	1.084	0.484964	50	1.086819	0.473864	29	0.50335	0.230699	0	0.0	0.0	0	0.0	0.0
ENSG00000206150	RNASE13	14[-]21032820-21034785	2	0.059508	0.026347	2	0.03731	0.016692	0	0.0	0.0	2	0.029016	0.013299	0	0.0	0.0	0	0.0	0.0
ENSG00000112562	SMOC2	6[+]168441151-168667994	793	14.871544	6.584435	879	13.172429	5.893133	792	14.134418	6.16275	1140	17.8232	8.168871	773	16.402857	7.286864	699	17.423208	7.67452
ENSG00000020633	RUNX3	1[-]24899511-24965010	1393	17.268227	7.645576	1492	16.124907	7.214024	4621	60.330559	26.304735	2797	27.56348	12.633113	2217	32.270844	14.336116	1964	31.538151	13.891824
ENSG00000258653	AC005520.1	14[+]73851971-73932278	101	1.310576	0.580263	105	1.182622	0.529086	44	0.592592	0.258376	118	1.302697	0.597062	41	0.612586	0.272137	130	2.183366	0.961722
ENSG00000124237	C20orf85	20[+]58150904-58161150	0	0.0	0.0	0	0.0	0.0	0	0.0	0.0	0	0.0	0.0	0	0.0	0.0	0	0.0	0.0
ENSG00000268193	AC002985.1	19[-]18907013-18934397	22	1.603809	0.710093	6	0.342957	0.153433	23	1.721965	0.750794	5	0.290993	0.13337	5	0.352424	0.156562	21	1.89918	0.836545
ENSG00000124006	OBSL1	2[-]219550742-219571464	3006	45.191734	20.008821	3320	42.190716	18.875448	2991	47.496223	20.708836	5604	76.95179	35.269157	4001	70.96846	31.527285	4035	84.927475	37.408585
ENSG00000173991	TCAP	17[+]39664187-39666555	91	2.04741	0.906499	107	2.085368	0.93296	129	3.04829	1.329085	55	1.055066	0.483566	43	1.115175	0.495409	60	1.731817	0.762825
ENSG00000256966	AL513165.2	9[-]37541340-37592469	53	3.547771	1.57079	78	4.54709	2.034295	78	5.497208	2.396839	38	2.154755	0.987584	42	3.243874	1.44107	36	3.095266	1.363393
ENSG00000173992	CCS	11[+]66592821-66606019	773	30.886236	13.675004	930	32.773975	14.662551	745	32.172371	14.02748	1274	43.556133	19.962992	918	42.093342	18.699697	904	46.366646	20.423433
ENSG00000279408	AC135068.3	15[+]21651844-21653039	0	0.0	0.0	0	0.0	0.0	0	0.0	0.0	0	0.0	0.0	0	0.0	0.0	0	0.0	0.0
ENSG00000080189	SLC35C2	20[-]46345980-46364458	1887	24.797895	10.979367	2157	23.747423	10.624215	1256	17.963362	7.832209	2887	36.612728	16.780636	2370	43.892239	19.498848	2095	39.573513	17.431215
ENSG00000260342	AC138811.2	16[-]18788063-18801519	961	60.63871	26.848032	1360	74.904419	33.511036	834	55.437534	24.171328	1178	63.329151	29.025518	424	31.436708	13.965557	393	32.099827	14.139231
ENSG00000149932	TMEM219	16[+]29940885-29973052	571	27.262646	12.070645	647	26.552202	11.879028	633	32.405266	14.129024	605	24.399799	11.183109	503	28.681944	12.741769	421	26.585455	11.710278
ENSG00000147885	IFNA16	9[-]21216373-21217311	0	0.0	0.0	0	0.0	0.0	0	0.0	0.0	0	0.0	0.0	0	0.0	0.0	0	0.0	0.0
ENSG00000149930	TAOK2	16[+]29973641-29992261	3439	34.067074	15.083333	3296	31.560843	14.119814	2714	31.633698	13.792614	5198	44.45351	20.374287	3436	44.571712	19.800697	3427	44.208523	19.47283
ENSG00000077782	FGFR1	8[-]38411138-38468834	5751	69.410286	30.73168	6346	67.695168	30.285728	6064	84.971573	37.04847	4261	44.988682	20.61957	3399	47.787018	21.229076	3796	60.275303	26.549875
ENSG00000170162	VGLL2	6[+]117265558-117273565	0	0.0	0.0	0	0.0	0.0	0	0.0	0.0	0	0.0	0.0	0	0.0	0.0	0	0.0	0.0
ENSG00000155011	DKK2	4[-]106921802-107283806	0	0.0	0.0	0	0.0	0.0	2	0.027597	0.012033	4	0.044762	0.020516	0	0.0	0.0	3	0.051093	0.022505
ENSG00000135535	CD164	6[-]109366514-109382457	6215	115.513298	51.143974	8050	129.221451	57.811604	5985	112.293266	48.961006	8042	118.020294	54.091995	4897	101.049225	44.890476	4774	116.800591	51.447948
ENSG00000153904	DDAH1	1[-]85318481-85578363	561	6.839216	3.02809	651	6.928143	3.09954	571	7.618011	3.32153	494	5.124277	2.348599	383	5.476117	2.43273	312	4.989339	2.197688
ENSG00000101425	BPI	20[+]38260149-38337505	0	0.0	0.0	0	0.0	0.0	0	0.0	0.0	0	0.0	0.0	0	0.0	0.0	4	0.126519	0.055729
ENSG00000127318	IL22	12[-]68248242-68253607	0	0.0	0.0	0	0.0	0.0	0	0.0	0.0	0	0.0	0.0	0	0.0	0.0	0	0.0	0.0
ENSG00000154227	CERS3	15[-]100400395-100544720	0	0.0	0.0	6	0.064258	0.028748	4	0.051738	0.022558	2	0.020631	0.009456	0	0.0	0.0	0	0.0	0.0
ENSG00000266967	AARSD1	17[-]42950526-42964498	762	31.976742	14.157829	648	33.705452	15.079278	638	36.07613	15.72956	1511	68.25441	31.2829	910	51.210213	22.749809	450	29.013176	12.779633
ENSG00000101421	CHMP4B	20[+]33811304-33854366	6566	191.313263	84.704704	7508	190.791733	85.357162	6603	202.654373	88.359375	7474	185.412933	84.979927	5941	203.239349	90.287781	5087	192.039185	84.588814
ENSG00000154222	CC2D1B	1[-]52350593-52366193	1216	15.269266	6.760529	1299	14.60722	6.535035	1115	15.476687	6.747993	1891	22.280872	10.211946	1300	20.650564	9.173881	1242	19.803478	8.722974
ENSG00000266964	FXYD1	19[+]35138808-35143109	16	1.030338	0.456186	7	0.456995	0.204452	9	0.65631	0.286158	6	0.383306	0.17568	2	0.144977	0.064405	2	0.128671	0.056677
ENSG00000114480	GBE1	3[-]81489699-81762161	1882	26.112577	11.561448	2230	26.985006	12.072659	1772	25.8937	11.289916	2798	33.555676	15.379502	2073	33.783806	15.008241	1814	33.060326	14.562307
ENSG00000101938	CHRDL1	X[-]110673856-110795819	3	0.033419	0.014796	0	0.0	0.0	0	0.0	0.0	0	0.0	0.0	0	0.0	0.0	0	0.0	0.0
ENSG00000269855	RNF225	19[+]58396090-58397079	0	0.0	0.0	11	0.437816	0.195872	4	0.15602	0.068026	2	0.082244	0.037695	1	0.011721	0.005207	0	0.0	0.0
ENSG00000158769	F11R	1[-]160995211-161021348	1616	16.004463	7.08604	2176	18.803234	8.412265	4424	46.805443	20.407648	2282	19.254009	8.82465	3287	43.982769	19.539064	3770	48.399696	21.318945
ENSG00000154229	PRKCA	17[+]66302636-66810743	5685	32.084885	14.205711	6429	31.319069	14.011647	5093	30.054281	13.103971	3950	19.426254	8.903595	2952	19.819876	8.804853	2920	21.911858	9.651666
ENSG00000160862	AZGP1	7[-]99966730-99976157	1853	62.803635	27.806561	2166	64.663208	28.929281	1897	67.5093	29.43474	1846	53.791862	24.654312	2112	79.378822	35.263535	1937	84.573944	37.252861
ENSG00000159147	DONSON	21[-]33559542-33588708	929	25.283932	11.194563	1037	26.330448	11.77982	907	28.977379	12.634431	1421	34.025322	15.594756	1123	37.831032	16.806194	1017	38.079514	16.773144
ENSG00000130309	COLGALT1	19[+]17555594-17583159	4421	58.114292	25.730333	4970	57.870102	25.890156	4538	64.199249	27.991526	4958	55.068867	25.239599	4320	66.049301	29.341982	4023	67.772667	29.852289
ENSG00000118705	RPN2	20[+]37178410-37241623	13742	273.710052	121.186218	14528	270.780518	121.142853	13427	283.749786	123.717796	18908	355.539948	162.953888	15982	379.301971	168.502487	13670	372.145905	163.921646
ENSG00000159140	SON	21[+]33542618-33577481	11000	92.730652	41.056862	11819	86.031113	38.488937	9771	86.877197	37.879341	14852	106.179024	48.664814	11918	115.683342	51.391582	10026	107.311913	47.268414
ENSG00000104613	INTS10	8[+]19817140-19852083	2561	54.258762	24.023283	3300	57.59465	25.766922	2793	70.05143	30.543135	4075	72.36525	33.167011	2964	74.585785	33.134258	2734	88.137383	38.822475
ENSG00000130305	NSUN5	7[-]73302517-73308867	1905	53.362896	23.626635	2160	52.922607	23.676725	2143	62.356304	27.187983	2720	64.935959	29.761963	1871	62.294674	27.674009	1892	69.593201	30.65419
ENSG00000130656	HBZ	16[+]152687-154503	1	0.063331	0.02804	0	0.0	0.0	0	0.0	0.0	0	0.0	0.0	0	0.0	0.0	0	0.0	0.0
ENSG00000130307	USHBP1	19[-]17249176-17282786	13	0.389405	0.172411	11	0.447548	0.200226	3	0.254179	0.110825	11	0.700511	0.321064	8	0.729319	0.323995	8	0.572143	0.252016
ENSG00000054611	TBC1D22A	22[+]46762617-47175699	1818	27.91918	12.361329	2041	25.037542	11.201395	1786	26.693928	11.638824	1741	21.792589	9.988152	1303	25.06782	11.136219	1298	22.262461	9.806097
ENSG00000130653	PNPLA7	9[-]137459953-137550534	226	2.30703	1.021447	273	2.421127	1.083173	215	2.257562	0.98432	98	0.829818	0.380329	101	1.1971	0.531804	101	1.295091	0.570457
ENSG00000130300	PLVAP	19[-]17351448-17377350	4	0.082975	0.036738	2	0.036185	0.016189	0	0.0	0.0	0	0.0	0.0	0	0.0	0.0	0	0.0	0.0
ENSG00000130303	BST2	19[-]17402939-17405648	232	10.927248	4.838082	272	11.162656	4.993993	210	10.400167	4.534579	171	6.826937	3.128976	149	8.242182	3.661537	107	6.497082	2.861814
ENSG00000013275	PSMC4	19[+]39971005-39981441	3020	92.960388	41.158577	3401	91.566223	40.965256	3178	103.79879	45.257324	5002	130.797623	59.9482	3815	140.156067	62.263439	3448	140.277252	61.788876
ENSG00000197713	RPE	2[+]210002565-210022259	1080	25.692997	11.375677	1598	33.249126	14.875126	957	28.399031	12.382266	1308	28.05578	12.858747	1528	45.002731	19.992176	1583	52.585663	23.162764
ENSG00000113389	NPR3	5[+]32689070-32791724	6	0.039064	0.017296	12	0.067083	0.030012	14	0.194585	0.084841	14	0.081734	0.037461	4	0.030428	0.013517	0	0.0	0.0
ENSG00000109586	GALNT7	4[+]173168753-173323967	3695	59.016354	26.129726	4565	58.22184	26.047518	3334	53.216797	23.203066	5070	64.003937	29.334789	3971	56.160919	24.949127	3370	71.791756	31.622602
ENSG00000173769	TOPAZ1	3[+]44241886-44332098	0	0.0	0.0	0	0.0	0.0	0	0.0	0.0	0	0.0	0.0	0	0.0	0.0	0	0.0	0.0
ENSG00000122971	ACADS	12[+]120725735-120740008	394	9.697552	4.29363	394	8.463727	3.786536	383	9.92986	4.32952	840	17.627953	8.079383	474	13.748719	6.10778	489	15.6397	6.888925
ENSG00000122970	IFT81	12[+]110124335-110218797	911	16.901287	7.483112	1037	18.788998	8.405895	796	16.961685	7.395466	660	11.124147	5.098507	510	13.271557	5.895804	553	12.149666	5.351646
ENSG00000067334	DNTTIP2	1[-]93866283-93879206	3127	27.208906	12.046851	4057	29.588955	13.237623	2739	23.501024	10.246685	3390	24.163849	11.074965	2302	21.94347	9.748246	2314	24.333374	10.718287
ENSG00000196071	OR2L13	1[+]248098649-248100922	0	0.0	0.0	0	0.0	0.0	0	0.0	0.0	0	0.0	0.0	0	0.0	0.0	0	0.0	0.0
ENSG00000113387	SUB1	5[+]32531633-32604079	8097	133.306656	59.022053	10375	142.868515	63.91708	6859	124.44236	54.258133	10366	137.022812	62.801384	6190	121.388687	53.926147	5863	129.623779	57.096268
ENSG00000113384	GOLPH3	5[-]32124704-32174350	4524	79.685287	35.280979	4723	72.733406	32.539757	4350	80.790573	35.225513	5070	76.208519	34.92849	4000	83.019981	36.881096	3291	75.317673	33.17569
ENSG00000155016	CYP2U1	4[+]107931369-107953457	34	0.325017	0.143903	45	0.378514	0.169341	64	0.650509	0.283629	9	0.07378	0.033815	22	0.246285	0.10941	15	0.176286	0.07765
ENSG00000145817	YIPF5	5[-]144158159-144170714	1169	19.827908	8.778886	1378	19.90185	8.903769	1037	19.461794	8.48554	779	11.150216	5.110456	871	17.420254	7.738836	855	18.922871	8.335087
ENSG00000105085	MED26	19[-]16574919-16629062	461	7.616226	3.372115	472	6.757362	3.023135	681	11.336172	4.942686	705	9.724795	4.457145	621	11.63096	5.166979	244	5.470621	2.409682
ENSG00000185507	IRF7	11[-]612553-615999	420	11.851808	5.247436	424	10.249186	4.585321	315	8.975678	3.913487	539	12.160597	5.573541	442	14.460815	6.424124	413	14.561722	6.414101
ENSG00000080986	NDC80	18[+]2571511-2616635	1284	31.398375	13.901755	1757	36.683453	16.411587	1102	27.972649	12.19636	1723	36.399376	16.68285	1179	34.464668	15.310708	1062	34.766056	15.313641
ENSG00000185504	FAAP100	17[-]81539885-81553961	1086	19.798597	8.765908	1337	19.254866	8.614318	1020	17.633665	7.688457	3307	47.131245	21.601564	2821	59.965065	26.639097	2205	46.119232	20.314453
ENSG00000253276	CCDC71L	7[-]106656765-106660996	368	4.147813	1.836461	466	4.591055	2.053965	390	4.636065	2.021371	252	2.417342	1.107935	184	2.436292	1.082307	163	2.384758	1.050431
ENSG00000165349	SLC7A3	X[-]70925582-70931125	0	0.0	0.0	0	0.0	0.0	0	0.0	0.0	0	0.0	0.0	0	0.0	0.0	0	0.0	0.0
ENSG00000145819	ARHGAP26	5[+]142770384-143229011	2323	14.954655	6.621233	4251	23.854078	10.67193	2316	16.53768	7.210596	2083	12.724704	5.832087	2068	17.660955	7.845767	2020	18.507332	8.15205
ENSG00000090661	CERS4	19[+]8206736-8262421	496	14.519718	6.428663	548	15.096041	6.753726	408	12.264821	5.347586	380	9.64843	4.422145	337	11.587683	5.147754	288	10.835037	4.772583
ENSG00000051108	HERPUD1	16[+]56932048-56944863	1644	31.20126	13.814483	2010	33.814682	15.128146	1788	36.471767	15.902061	816	14.996758	6.873433	733	20.206423	8.976574	549	14.223601	6.265166
ENSG00000154040	CABYR	18[+]24138956-24161603	91	2.788351	1.234554	85	2.303014	1.030331	54	1.751302	0.763585	54	1.212756	0.55584	53	1.572679	0.698652	72	2.157822	0.950471
ENSG00000174173	TRMT10C	3[+]101561862-101566446	1534	40.438843	17.904457	2219	51.0858	22.854965	1463	40.552044	17.681103	1923	43.427368	19.903975	1263	39.006096	17.328209	1118	38.509594	16.962584
ENSG00000196570	PFN3	5[-]177400107-177400636	0	0.0	0.0	0	0.0	0.0	0	0.0	0.0	0	0.0	0.0	0	0.0	0.0	0	0.0	0.0
ENSG00000196576	PLXNB2	22[-]50274979-50307627	12310	137.899078	61.05537	13307	133.175674	59.580662	11859	140.069839	61.071873	10956	107.589378	49.311211	8664	118.052505	52.444077	8538	122.003784	53.739841
ENSG00000174177	CTU2	16[+]88706463-88715386	884	27.396267	12.129807	853	22.804937	10.202562	826	27.079424	11.806904	1559	40.933956	18.761173	1143	35.967373	15.978274	1062	41.852612	18.435104
ENSG00000076258	FMO4	1[+]171314234-171342084	57	1.212346	0.536771	71	1.307646	0.58502	42	0.921237	0.401669	29	0.526109	0.241131	15	0.361141	0.160435	26	0.710636	0.313019
ENSG00000081059	TCF7	5[+]134114711-134151865	1628	28.843899	12.770751	1661	26.256571	11.746769	1644	34.148891	14.889265	1354	27.626236	12.661875	1067	27.386541	12.166296	800	19.615774	8.640294
ENSG00000250067	YJEFN3	19[+]19528861-19537581	457	8.677358	3.841935	552	9.053425	4.050357	416	8.190396	3.571096	268	4.236448	1.941683	178	4.023828	1.78756	196	4.758952	2.096208
ENSG00000180992	MRPL14	6[-]44113454-44127457	1618	80.879349	35.809654	2024	88.278046	39.494179	1716	90.401985	39.416183	2637	112.283432	51.462627	1299	76.278198	33.886101	1298	84.083359	37.03677
ENSG00000196578	OR5AC2	3[+]98087173-98088102	0	0.0	0.0	0	0.0	0.0	0	0.0	0.0	0	0.0	0.0	0	0.0	0.0	0	0.0	0.0
ENSG00000108587	GOSR1	17[+]30477362-30527592	2021	21.791765	9.648392	2166	19.637754	8.785615	1912	21.74942	9.482969	2472	22.800138	10.44994	2053	27.391565	12.168528	1770	26.278637	11.57513
ENSG00000081052	COL4A4	2[-]227002711-227164113	24	0.113653	0.05032	28	0.115663	0.051746	30	0.150697	0.065705	13	0.050028	0.022929	12	0.067977	0.030199	5	0.031308	0.013791
ENSG00000232268	OR52I1	11[+]4593750-4595013	0	0.0	0.0	2	0.085545	0.038272	2	0.103317	0.045047	2	0.055673	0.025516	0	0.0	0.0	0	0.0	0.0
ENSG00000164690	SHH	7[-]155799986-155812273	67	1.061861	0.470143	92	1.310722	0.586396	90	1.16135	0.50636	42	0.483065	0.221402	22	0.276237	0.122716	34	0.509216	0.224298
ENSG00000164691	TAGAP	6[-]159034468-159045152	53	0.731081	0.323689	65	1.029083	0.460395	73	1.246314	0.543405	36	0.370205	0.169675	36	0.512787	0.227802	29	0.451848	0.199028
ENSG00000120533	ENY2	8[+]109334324-109345953	1275	30.98978	13.720849	1688	38.406174	17.182306	1227	30.746288	13.405695	1642	37.783142	17.317068	1081	32.431423	14.407453	1028	31.526766	13.88681
ENSG00000197223	C1D	2[-]68041130-68063025	398	15.590981	6.902969	488	17.125196	7.661538	442	19.100986	8.328224	615	20.718405	9.495823	385	20.690191	9.191485	259	15.457798	6.808802
ENSG00000179468	OR9A2	7[-]143026158-143027195	0	0.0	0.0	0	0.0	0.0	0	0.0	0.0	0	0.0	0.0	0	0.0	0.0	0	0.0	0.0
ENSG00000017427	IGF1	12[-]102395867-102480645	2	0.012976	0.005745	7	0.304809	0.136366	4	0.023938	0.010437	0	0.0	0.0	4	0.030473	0.013537	3	0.158505	0.069818
ENSG00000120029	C10orf76	10[-]101845599-102056193	1637	19.36174	8.572488	1747	19.736113	8.829619	1722	22.702412	9.898482	2048	22.446301	10.287766	1516	22.235462	9.877962	1295	22.541222	9.928886
ENSG00000180592	SKIDA1	10[-]21513478-21525682	29	0.209336	0.092684	28	0.175544	0.078536	20	0.149911	0.065363	16	0.097859	0.044851	13	0.110455	0.049069	12	0.109118	0.048064
ENSG00000120539	MASTL	10[+]27154824-27186924	1492	23.111883	10.232878	1630	20.781282	9.297213	1203	19.491373	8.498437	2631	33.909344	15.541598	2248	38.273449	17.002735	1951	37.126831	16.353508
ENSG00000061656	SPAG4	20[+]35615892-35621049	234	9.966007	4.412489	251	9.109168	4.075295	160	6.388846	2.785602	161	6.023259	2.760628	148	7.44834	3.308878	164	8.517789	3.751889
ENSG00000180596	HIST1H2BC	6[-]26114873-26123926	33	2.27153	1.005729	29	1.784476	0.798346	18	1.354191	0.590441	34	2.096292	0.960789	34	2.796264	1.242222	13	1.16519	0.513239
ENSG00000073578	SDHA	5[+]218241-256700	10437	249.796097	110.598221	11506	240.496658	107.594345	10955	276.822601	120.697464	14400	289.507416	132.689331	11212	299.01825	132.836945	10307	303.679932	133.763962
ENSG00000113163	COL4A3BP	5[-]75368486-75512138	1573	27.467127	12.16118	1926	26.816925	11.997461	1420	24.977192	10.890309	2399	34.122677	15.639376	1642	31.686123	14.076358	1512	33.12196	14.589456
ENSG00000113161	HMGCR	5[+]75336329-75362104	6977	86.926018	38.486843	7506	77.423729	34.638134	6900	90.184891	39.321529	8511	94.25631	43.200302	6261	102.559433	45.561371	5942	107.941124	47.545563
ENSG00000115756	HPCAL1	2[+]10302889-10427617	4114	94.562706	41.868015	4984	100.724144	45.062366	5751	143.785309	62.69186	3618	77.007118	35.29451	2799	77.619049	34.481766	2856	91.843102	40.454758
ENSG00000169203	NPIPB12	16[-]29483642-29505999	759	32.878433	14.557058	1009	33.666889	15.062027	915	37.599556	16.393789	878	28.032457	12.848058	718	31.924408	14.182214	653	31.455511	13.855424
ENSG00000183828	NUDT14	14[-]105172939-105181312	564	32.374298	14.333849	708	35.418598	15.845713	580	34.886723	15.210966	858	41.745441	19.133102	492	32.885788	14.609301	530	39.185875	17.260469
ENSG00000160336	ZNF761	19[+]53431993-53458261	1846	22.24581	9.849421	2061	22.545301	10.086406	1585	21.582333	9.410116	1268	14.260605	6.536033	1000	16.941586	7.526191	1013	18.370516	8.091786
ENSG00000089009	RPL6	12[-]112405199-112418838	44686	2322.124023	1028.129761	55407	2823.70166	1263.278931	39703	2181.679199	951.234314	55454	2737.727295	1254.776855	35236	2105.268555	935.252075	33610	2496.01416	1099.436401
ENSG00000169208	OR10G3	14[-]21569803-21570744	0	0.0	0.0	0	0.0	0.0	0	0.0	0.0	0	0.0	0.0	0	0.0	0.0	0	0.0	0.0
ENSG00000141298	SSH2	17[-]29625938-29930276	1619	15.002416	6.642379	1727	14.691725	6.572842	1399	13.221049	5.764512	1754	16.646334	7.62948	1231	15.420107	6.850284	1147	15.755183	6.939794
ENSG00000188227	ZNF793	19[+]37506939-37548762	8	0.055088	0.02439	8	0.06686	0.029912	2	0.020705	0.009028	8	0.065965	0.030234	0	0.0	0.0	6	0.082306	0.036254
ENSG00000134909	ARHGAP32	11[-]128965060-129279324	6235	56.187984	24.877453	6480	48.824615	21.843348	5869	52.771511	23.008913	6981	53.223423	24.39378	5960	57.647202	25.609402	5068	54.880222	24.173468
ENSG00000261341	AC010325.1	19[-]50776141-50793142	8	0.912149	0.403858	10	0.968998	0.433514	7	0.809889	0.35312	4	0.271417	0.124398	5	0.529202	0.235094	3	0.378259	0.166614
ENSG00000072958	AP1M1	19[+]16197578-16245907	1752	16.085703	7.122009	1851	15.141104	6.773886	1908	43.98822	19.179312	2416	34.309532	15.725016	2023	38.415859	17.066	1876	41.300598	18.191957
ENSG00000213793	ZNF888	19[-]52904417-52923481	595	6.779602	3.001696	599	5.956377	2.664787	519	6.230995	2.716777	378	3.671135	1.682584	260	3.477466	1.544842	315	4.650596	2.04848
ENSG00000130347	RTN4IP1	6[-]106571971-106629487	360	10.281899	4.552352	485	12.072505	5.401045	435	13.090096	5.707415	523	12.711491	5.826031	317	10.637924	4.72583	251	9.258733	4.078257
ENSG00000137463	MGARP	4[-]139266163-139280338	8	0.258534	0.114467	2	0.050663	0.022666	0	0.0	0.0	6	0.182423	0.083609	1	0.007548	0.003353	2	0.092545	0.040764
ENSG00000269113	TRABD2B	1[-]47760528-47996895	0	0.0	0.0	0	0.0	0.0	0	0.0	0.0	0	0.0	0.0	0	0.0	0.0	0	0.0	0.0
ENSG00000213799	ZNF845	19[+]53333749-53354869	606	6.930873	3.068672	822	8.232219	3.682962	659	7.995772	3.486238	573	5.536477	2.537522	399	5.279665	2.345457	497	7.302603	3.216627
ENSG00000072952	MRVI1	11[-]10573091-10693988	2	0.015537	0.006879	5	0.027088	0.012119	0	0.0	0.0	0	0.0	0.0	3	0.139635	0.062032	0	0.0	0.0
ENSG00000148303	RPL7A	9[+]133348214-133351426	59060	3387.44043	1499.802734	68179	3442.497314	1540.118042	60583	3666.275879	1598.533691	67450	3358.283936	1539.195312	45694	3027.178711	1344.80481	43312	3148.398926	1386.796753
ENSG00000072778	ACADVL	17[+]7217125-7225273	12359	332.705811	147.306824	13413	304.388092	136.17836	11174	300.025055	130.813965	16775	436.133789	199.892303	12108	393.985199	175.025391	12111	457.85553	201.674759
ENSG00000103148	NPRL3	16[-]84274-138860	2553	47.67638	21.108908	2806	42.234962	18.895243	2606	53.049744	23.130228	3486	56.714123	25.993666	3474	76.108139	33.810555	3217	72.681351	32.01445
ENSG00000079785	DDX1	2[+]15591178-15631111	5827	106.086411	46.970184	7497	118.931686	53.208126	5633	107.418556	46.835583	8432	129.915756	59.544022	5924	122.940567	54.615566	5628	134.366058	59.185139
ENSG00000269693	AC010422.6	19[-]12525720-12580975	22	0.175429	0.077672	498	3.543092	1.585123	27	0.228075	0.099443	13	0.089663	0.041095	7	0.058287	0.025894	16	0.161028	0.070929
ENSG00000115758	ODC1	2[-]10439968-10448504	17098	314.249176	139.135086	18585	296.883362	132.820847	15743	365.029053	159.156372	23276	361.802399	165.824142	17745	381.875885	169.645905	14864	354.389923	156.100555
ENSG00000147262	GPR119	X[-]130384440-130385447	25	1.15678	0.512169	30	1.225897	0.548447	11	0.546311	0.238197	36	1.423529	0.652443	30	1.656232	0.735771	25	1.513141	0.666504
ENSG00000128524	ATP6V1F	7[+]128862826-128865844	3270	222.692291	98.5979	4106	243.807022	109.075348	3332	239.01326	104.212212	4748	275.292145	126.17408	3321	265.541199	117.964989	3102	273.706879	120.561531
ENSG00000260836	AC245033.1	15[-]82540032-82555932	6	0.295274	0.130734	6	0.253663	0.113485	4	0.210314	0.091699	6	0.265605	0.121734	75	4.777227	2.122252	3	0.142387	0.062718
ENSG00000117266	CDK18	1[+]205504595-205532793	680	11.625622	5.147291	820	11.642101	5.208488	516	8.95339	3.903769	492	7.232919	3.315049	419	8.186292	3.636708	374	8.31269	3.661548
ENSG00000117262	GPR89A	1[+]145607990-145670648	605	15.449743	6.840436	708	15.556105	6.959552	524	15.607872	6.805191	767	18.103222	8.297212	652	21.321407	9.471899	577	20.233145	8.912231
ENSG00000107831	FGF8	10[-]101770130-101780369	8	0.30891	0.136771	2	0.096139	0.043011	12	0.650767	0.283741	13	0.560388	0.256841	4	0.272887	0.121229	8	0.512534	0.225759
ENSG00000103145	HCFC1R1	16[-]3022620-3024286	184	13.096091	5.798347	185	11.439929	5.118041	141	9.597839	4.184755	342	19.456306	8.917368	292	23.093363	10.259079	251	22.899984	10.086913
ENSG00000107833	NPM3	10[-]101781325-101783413	2586	141.954926	62.851109	3089	147.86409	66.152016	2741	158.453751	69.087448	3866	180.686401	82.813614	2736	176.344406	78.339874	2627	186.833405	82.295792
ENSG00000184895	SRY	Y[-]2786855-2787699	0	0.0	0.0	0	0.0	0.0	0	0.0	0.0	0	0.0	0.0	0	0.0	0.0	0	0.0	0.0
ENSG00000185176	AQP12B	2[-]240676418-240682906	4	0.056334	0.024942	4	0.048136	0.021535	4	0.058285	0.025413	0	0.0	0.0	0	0.0	0.0	1	0.01933	0.008514
ENSG00000185177	ZNF479	7[-]57119614-57139864	0	0.0	0.0	0	0.0	0.0	0	0.0	0.0	0	0.0	0.0	0	0.0	0.0	0	0.0	0.0
ENSG00000198104	OR2T6	1[+]248387609-248388535	0	0.0	0.0	0	0.0	0.0	0	0.0	0.0	0	0.0	0.0	0	0.0	0.0	0	0.0	0.0
ENSG00000006534	ALDH3B1	11[+]68008578-68029276	504	11.223741	4.969356	537	10.330432	4.621669	535	12.425575	5.417677	589	10.750437	4.927226	454	10.767307	4.783308	402	11.228031	4.945688
ENSG00000205495	OR52J3	11[+]5046526-5047461	0	0.0	0.0	0	0.0	0.0	0	0.0	0.0	0	0.0	0.0	0	0.0	0.0	0	0.0	0.0
ENSG00000274211	SOCS7	17[+]38352228-38405593	3398	29.736967	13.166161	3535	27.868185	12.467778	3640	34.103985	14.869685	2086	15.078849	6.911057	1578	14.325613	6.364062	1402	17.124346	7.542878
ENSG00000006530	AGK	7[+]141551189-141655244	2890	42.339409	18.745941	3358	37.112473	16.603525	2899	38.72377	16.883957	4306	46.843803	21.469822	2507	43.316975	19.243288	2881	73.441902	32.349453
ENSG00000144285	SCN1A	2[-]165989160-166149214	0	0.0	0.0	0	0.0	0.0	0	0.0	0.0	0	0.0	0.0	0	0.0	0.0	0	0.0	0.0
ENSG00000121957	GPSM2	1[+]108875350-108934545	2172	19.493074	8.630637	2582	17.58906	7.869062	2018	24.607132	10.728959	1980	14.091427	6.458494	1480	16.340757	7.259278	1301	17.439199	7.681563
ENSG00000156509	FBXO43	8[-]100133360-100145800	49	0.73595	0.325845	47	0.635578	0.284348	41	0.694799	0.30294	32	0.412768	0.189183	30	0.552845	0.245598	25	0.501001	0.220679
ENSG00000156508	EEF1A1	6[-]73515750-73523797	642004	11312.341797	5008.584473	761757	13586.220703	6078.256836	620993	11961.975586	5215.543457	588368	8800.908203	4033.702148	494170	10782.597656	4790.099609	470634	11377.964844	5011.72998
ENSG00000156502	SUPV3L1	10[+]69180232-69209098	2567	50.079735	22.173004	2952	50.422146	22.558058	2636	53.770008	23.444269	3392	56.262623	25.78673	2684	61.015514	27.105751	2138	53.646412	23.630003
ENSG00000213240	AC239799.1	1[-]146113652-146229000	23	0.31913	0.141296	33	0.395402	0.176896	40	0.582422	0.253942	18	0.215003	0.098542	17	0.279252	0.124056	13	0.230017	0.101317
ENSG00000106615	RHEB	7[-]151466012-151520120	4034	125.946411	55.763279	4940	135.14389	60.461201	4080	134.929474	58.830624	4324	90.776306	41.605312	3565	128.541183	57.1036	3273	125.816429	55.419228
ENSG00000213246	SUPT4H1	17[-]58345175-58353093	1835	64.926277	28.746368	2283	69.600349	31.138081	2044	76.916954	33.536572	2469	71.801186	32.908489	1700	64.696983	28.74122	1604	69.696182	30.699553
ENSG00000063245	EPN1	19[+]55675226-55709858	3835	23.973263	10.614258	4152	31.520741	14.101873	3810	34.110924	14.87271	4314	32.412693	14.855641	3726	28.576185	12.694788	3280	27.042583	11.911631
ENSG00000131408	NR1H2	19[+]50329653-50382982	1367	38.041065	16.842833	1518	39.453861	17.651024	1497	40.698875	17.745125	1788	41.656994	19.092564	1265	42.25367	18.770922	1238	48.191658	21.227306
ENSG00000198754	OXCT2	1[-]39769523-39771348	89	2.326044	1.029865	98	2.239408	1.001875	90	2.465586	1.075021	66	1.45973	0.669035	70	2.145829	0.953271	59	1.991669	0.877284
ENSG00000198755	RPL10A	6[+]35468408-35470785	34079	2294.976074	1016.109802	41073	2412.509277	1079.317993	31268	2218.094482	967.111694	40811	2340.025146	1072.498779	23986	1896.750732	842.619385	23312	2034.281982	896.054016
ENSG00000198756	COLGALT2	1[-]183935837-184037729	5362	51.634327	22.861303	5624	46.821297	20.947096	5079	51.525307	22.465559	6300	51.261864	23.494743	4885	55.485092	24.648899	4180	52.315208	23.043638
ENSG00000008324	SS18L2	3[+]42581840-42595114	629	38.263897	16.941494	836	44.456234	19.889008	639	41.115562	17.926804	868	45.307491	20.76569	357	25.628948	11.385496	374	29.535013	13.009489
ENSG00000150768	DLAT	11[+]112024814-112064390	3622	40.912533	18.114187	4255	41.152802	18.4111	3618	43.998177	19.183653	6195	58.955856	27.021114	5026	65.680748	29.178255	3733	54.64912	24.071671
ENSG00000198752	CDC42BPB	14[-]102932379-103057462	5997	45.30257	20.057894	6665	43.691559	19.5469	6012	48.111164	20.976957	5012	32.013676	14.672761	3975	35.087009	15.58718	3492	34.843204	15.347625
ENSG00000198753	PLXNB3	X[+]153764196-153779346	2296	19.875797	8.800089	2624	20.092588	8.989101	2408	22.769136	9.927574	2477	17.810328	8.162971	1869	18.821756	8.361444	2180	24.271645	10.691096
ENSG00000150764	DIXDC1	11[+]111927144-112022584	1548	14.246146	6.307539	1857	15.241786	6.81893	1386	13.085724	5.705509	1682	14.229388	6.521726	1421	16.376726	7.275256	1272	15.863404	6.987462
ENSG00000124074	ENKD1	16[-]67662945-67666764	2325	72.202469	31.967932	2672	72.008034	32.215237	2256	73.529831	32.059753	2739	72.441597	33.202007	1837	67.485802	29.980135	1435	57.395885	25.281557
ENSG00000198758	EPS8L3	1[-]109750080-109764027	5930	144.062653	63.784313	6153	124.567375	55.729443	5878	150.431015	65.589447	5967	117.851128	54.014462	5019	142.457458	63.285816	4701	147.245712	64.858322
ENSG00000150760	DOCK1	10[+]126905409-127452517	2057	14.99141	6.637507	2247	14.23241	6.367352	1961	15.042939	6.558874	1539	9.553796	4.378771	1189	10.247766	4.552505	1181	11.32893	4.990131
ENSG00000182993	C12orf60	12[+]14803572-14824415	167	4.746046	2.101331	301	7.442062	3.329459	175	5.231134	2.280828	158	3.821425	1.751466	92	3.046942	1.353585	76	2.763627	1.217314
ENSG00000102104	RS1	X[-]18639910-18672109	2	0.034032	0.015068	2	0.029664	0.013271	0	0.0	0.0	0	0.0	0.0	0	0.0	0.0	0	0.0	0.0
ENSG00000131475	VPS25	17[+]42773436-42779599	2507	110.280533	48.827148	2961	114.771317	51.346844	2364	109.913208	47.923271	3738	140.642853	64.460548	3097	159.914734	71.0411	2850	162.560745	71.60424
ENSG00000165304	MELK	9[+]36572862-36677683	2139	46.939472	20.78264	2544	49.780102	22.270817	2169	50.09544	21.842123	2893	55.203342	25.301233	2192	55.284653	24.559855	2008	55.271755	24.345926
ENSG00000131470	PSMC3IP	17[-]42572315-42577831	529	20.642704	9.139639	589	20.1105	8.997115	519	21.176905	9.233346	960	30.73472	14.08658	758	33.449123	14.85956	743	37.244556	16.405363
ENSG00000131471	AOC3	17[+]42851184-42858130	171	2.865326	1.268635	178	2.409443	1.077946	133	1.773604	0.773309	54	0.589529	0.270198	31	0.491162	0.218196	62	1.083673	0.477333
ENSG00000176029	C11orf16	11[-]8920076-8932989	9	0.218563	0.09677	5	0.098505	0.04407	11	0.272436	0.118785	10	0.195795	0.089738	8	0.209211	0.092941	3	0.07263	0.031992
ENSG00000103642	LACTB	15[+]63121800-63142061	479	10.35846	4.586249	571	10.579776	4.733222	418	9.98969	4.355606	434	7.040421	3.226822	306	6.832064	3.035101	245	5.632882	2.481154
ENSG00000176024	ZNF613	19[+]51927220-51948759	97	2.86005	1.266299	293	3.678057	1.645504	138	2.751152	1.19953	130	1.542157	0.706814	86	2.126081	0.944498	127	2.304445	1.015055
ENSG00000176022	B3GALT6	1[+]1232265-1235041	1882	32.398918	14.344749	2065	31.011007	13.873827	1862	33.77187	14.724878	1969	28.862049	13.228284	1395	28.206068	12.530367	1259	28.078415	12.367891
ENSG00000103647	CORO2B	15[+]68578969-68727806	60	0.793558	0.351351	60	0.683254	0.305677	58	0.811032	0.353618	34	0.373774	0.171311	18	0.272259	0.120949	27	0.463506	0.204164
ENSG00000176020	AMIGO3	3[-]49716834-49719695	56	0.928056	0.410901	393	5.720645	2.559325	357	6.277769	2.737171	79	1.116678	0.511804	193	3.771229	1.675344	262	5.656194	2.491422
ENSG00000151413	NUBPL	14[+]31489956-31861224	443	8.049516	3.563955	532	8.461625	3.785595	424	8.157553	3.556776	539	7.625225	3.494853	327	6.44905	2.864949	305	7.077412	3.117436
ENSG00000101191	DIDO1	20[-]62877738-62937952	8363	57.468922	25.444597	9149	54.335453	24.308809	7744	56.161396	24.486938	7901	53.861176	24.686081	6862	53.760902	23.882938	6992	61.582199	27.12553
ENSG00000064687	ABCA7	19[+]1040101-1065572	1434	17.325895	7.671109	1698	16.015633	7.165137	1554	18.815172	8.203607	1323	10.980227	5.032545	855	10.116669	4.494266	993	10.614858	4.675599
ENSG00000273079	GRIN2B	12[-]13437942-13981957	1505	6.049262	2.678335	1624	6.052773	2.707913	1338	6.784671	2.958186	1841	7.014804	3.215081	1401	7.180695	3.189978	1275	7.111024	3.132241
ENSG00000164258	NDUFS4	5[+]53560633-53683340	1040	72.871643	32.26421	1484	85.548805	38.273163	986	73.216644	31.923203	1823	112.642632	51.627262	739	60.615185	26.92791	678	61.076759	26.902897
ENSG00000263874	LINC00672	17[+]38925168-38929384	102	1.309759	0.579901	100	1.121806	0.501878	71	0.965781	0.421091	57	0.618821	0.283623	38	0.563392	0.250283	39	0.654832	0.288438
ENSG00000138670	RASGEF1B	4[-]81426393-82044244	102	1.839592	0.814487	84	1.088465	0.486962	88	1.627401	0.709563	177	2.446062	1.121099	170	3.31721	1.473649	82	1.48434	0.653817
ENSG00000147488	ST18	8[-]52110839-52409805	90	0.756525	0.334955	123	1.014193	0.453734	77	0.629343	0.2744	166	2.584796	1.184684	161	1.58037	0.702069	153	1.883408	0.829598
ENSG00000160593	JAML	11[-]118193740-118225094	3	0.067528	0.029898	4	0.084017	0.037588	0	0.0	0.0	2	0.041563	0.019049	0	0.0	0.0	0	0.0	0.0
ENSG00000099942	CRKL	22[+]20917426-20953749	4320	38.805744	17.181398	4893	39.010464	17.452654	4214	39.873135	17.385094	4524	34.601135	15.858666	3547	37.414059	16.620956	3072	36.432426	16.04764
ENSG00000125703	ATG4C	1[+]62784135-62865513	438	8.221592	3.640143	517	7.684919	3.438109	414	7.166426	3.124634	474	6.936311	3.179105	279	5.383156	2.391433	219	4.660794	2.052972
ENSG00000027075	PRKCH	14[+]61187559-61550976	44	0.858601	0.380149	40	0.832695	0.372534	34	0.700806	0.305558	10	0.113502	0.052021	4	0.056429	0.025068	6	0.090919	0.040048
ENSG00000022556	NLRP2	19[+]54953130-55001142	0	0.0	0.0	0	0.0	0.0	0	0.0	0.0	0	0.0	0.0	0	0.0	0.0	0	0.0	0.0
ENSG00000170500	LONRF2	2[-]100273291-100322733	4	0.013725	0.006077	0	0.0	0.0	0	0.0	0.0	2	0.005853	0.002682	0	0.0	0.0	0	0.0	0.0
ENSG00000100221	JOSD1	22[-]38685543-38701556	4925	71.339287	31.585754	5415	69.056297	30.89468	4905	74.801483	32.614204	3765	49.088364	22.498568	2939	51.463734	22.862434	2853	57.068478	25.137342
ENSG00000181074	OR52N4	11[+]5754693-5755729	0	0.0	0.0	0	0.0	0.0	0	0.0	0.0	0	0.0	0.0	0	0.0	0.0	0	0.0	0.0
ENSG00000076928	ARHGEF1	19[+]41883161-41930150	3560	62.773163	27.793068	3976	61.895924	27.69124	3484	65.271233	28.458921	4893	71.176018	32.621956	3411	66.622215	29.596493	2918	65.033951	28.645947
ENSG00000109794	FAM149A	4[+]186104419-186172667	35	0.554214	0.245381	52	1.178113	0.527069	39	1.064167	0.463988	21	0.277777	0.127313	19	0.432258	0.192028	6	0.122664	0.054031
ENSG00000134538	SLCO1B1	12[+]21131202-21239246	7	0.136715	0.060531	11	0.189465	0.084763	4	0.087975	0.038358	0	0.0	0.0	0	0.0	0.0	0	0.0	0.0
ENSG00000120756	PLS1	3[+]142596387-142713664	4938	69.790665	30.900095	6135	75.220665	33.652519	4368	65.123344	28.39444	3385	41.725094	19.123777	2210	38.163486	16.953884	2361	44.529228	19.614096
ENSG00000076924	XAB2	19[-]7619525-7629565	2511	45.336166	20.072769	2699	42.505436	19.016251	2683	51.015133	22.243116	3638	55.929703	25.634142	2873	60.912788	27.060116	2719	63.615593	28.021194
ENSG00000143337	TOR1AIP1	1[+]179882042-179925000	1766	19.445969	8.60978	1889	14.280309	6.388781	1551	17.016783	7.41949	2324	21.029829	9.638557	1197	16.124699	7.163294	1376	23.714405	10.445646
ENSG00000131378	RFTN1	3[-]16313574-16514026	7	0.501042	0.221838	10	0.218593	0.097795	6	0.429305	0.187181	6	0.074817	0.034291	10	0.717557	0.31877	17	0.374578	0.164993
ENSG00000134532	SOX5	12[-]23529500-23951032	358	4.350173	1.926056	423	5.5494	2.482713	304	3.834733	1.671983	367	3.869636	1.773562	250	5.034997	2.236765	241	4.385962	1.931914
ENSG00000197555	SIPA1L1	14[+]71321391-71741229	1475	10.327391	4.572493	1574	11.474399	5.133461	1322	10.905696	4.754994	1223	8.59539	3.939507	1117	10.693122	4.750351	967	10.214309	4.499166
ENSG00000134531	EMP1	12[+]13196716-13219939	5764	52.489799	23.240068	6416	57.932091	25.917887	6404	62.962296	27.4522	2102	18.510141	8.483714	1592	20.746271	9.216398	1472	29.163452	12.845824
ENSG00000198570	RD3	1[-]211476522-211492917	8	0.089666	0.0397	19	0.179549	0.080328	8	0.087054	0.037957	0	0.0	0.0	0	0.0	0.0	0	0.0	0.0
ENSG00000143621	ILF2	1[-]153661788-153671048	11189	319.052673	141.261841	15580	384.672607	172.096359	13471	402.313171	175.412628	18353	437.334106	200.442429	12519	420.197083	186.669876	13653	509.398132	224.378082
ENSG00000143622	RIT1	1[-]155897808-155911404	815	13.582175	6.013562	1045	14.247766	6.374221	876	13.970529	6.091292	817	11.637878	5.333965	558	11.262528	5.003306	626	12.907931	5.685644
ENSG00000167311	ART5	11[-]3638503-3642316	2	0.058496	0.0259	4	0.110913	0.049621	4	0.116142	0.050639	0	0.0	0.0	0	0.0	0.0	0	0.0	0.0
ENSG00000143624	INTS3	1[+]153728067-153774808	2988	31.944733	14.143658	3399	30.2792	13.546429	3254	37.317913	16.27099	2112	21.11857	9.679231	1759	22.09606	9.816033	1828	25.436352	11.204123
ENSG00000167641	PPP1R14A	19[-]38251237-38256591	0	0.0	0.0	0	0.0	0.0	2	0.062349	0.027185	0	0.0	0.0	0	0.0	0.0	0	0.0	0.0
ENSG00000105185	PDCD5	19[+]32581068-32587452	1723	109.843956	48.63385	2030	115.040543	51.467285	1643	107.3592	46.8097	2635	146.556213	67.170807	2041	154.423615	68.6017	1680	144.53183	63.662922
ENSG00000143627	PKLR	1[-]155289839-155301434	4	0.06603	0.029235	0	0.0	0.0	9	0.167424	0.072999	0	0.0	0.0	4	0.090746	0.040314	8	0.182888	0.080558
ENSG00000168159	RNF187	1[+]228487061-228495766	8067	128.047501	56.693539	8751	121.160095	54.205078	8636	144.406982	62.96291	6934	93.740814	42.964035	5105	95.177635	42.282055	4677	96.201561	42.374561
ENSG00000124253	PCK1	20[+]57561080-57568112	71	0.776714	0.343893	70	0.668894	0.299253	74	0.857748	0.373987	146	1.363026	0.624713	104	1.339965	0.595271	125	1.778413	0.78335
ENSG00000171450	CDK5R2	2[+]218959655-218962162	35	0.653794	0.28947	28	0.46315	0.207206	38	0.746003	0.325265	22	0.349645	0.160252	7	0.143575	0.063782	10	0.246716	0.108673
ENSG00000171451	DSEL	18[-]67506582-67516980	153	0.76271	0.337693	184	0.803936	0.359668	118	0.621642	0.271042	122	0.519175	0.237952	112	0.654523	0.290768	84	0.544073	0.239651
ENSG00000171456	ASXL1	20[+]32358344-32439319	5631	44.909843	19.884012	7309	47.649136	21.317457	5981	52.715019	22.984287	8597	55.618977	25.491728	6994	60.238724	26.760668	6006	59.295815	26.118433
ENSG00000124257	NEURL2	20[-]45888625-45891287	109	4.34293	1.92285	140	5.761571	2.577635	127	6.048378	2.637154	151	5.727796	2.625209	116	5.889874	2.616539	60	3.014524	1.327828
ENSG00000171903	CYP4F11	19[-]15912367-15934867	0	0.0	0.0	0	0.0	0.0	0	0.0	0.0	0	0.0	0.0	0	0.0	0.0	0	0.0	0.0
ENSG00000188042	ARL4C	2[-]234493041-234497053	394	4.695603	2.078997	483	5.763512	2.578503	425	6.15717	2.684588	243	2.804092	1.285194	189	3.002112	1.333669	158	2.437394	1.073616
ENSG00000166997	CNPY4	7[+]100119613-100125511	496	17.845798	7.901298	507	15.936906	7.129916	481	18.549374	8.087715	611	18.20693	8.344744	510	21.920135	9.73788	413	18.573742	8.181303
ENSG00000188596	CFAP54	12[+]96489575-96875555	19	0.259913	0.115077	16	0.123924	0.055442	16	0.08688	0.03788	8	0.031987	0.014661	16	0.090186	0.040064	7	0.121642	0.053581
ENSG00000123700	KCNJ2	17[+]70168673-70180048	57	0.497535	0.220286	24	0.579455	0.259239	70	0.697082	0.303935	72	0.536266	0.245786	43	0.443661	0.197093	17	0.613211	0.270105
ENSG00000100226	GTPBP1	22[+]38705723-38738299	2876	44.748333	19.812504	3444	47.40424	21.207895	3109	48.14328	20.990961	3986	47.081272	21.578661	2909	41.00985	18.218363	2903	52.07674	22.938597
ENSG00000068903	SIRT2	19[-]38878555-38899862	966	24.166697	10.699902	1150	24.417091	10.923815	1116	28.233377	12.310039	1051	24.641195	11.293748	850	27.158226	12.064869	785	24.832069	10.937951
ENSG00000171873	ADRA1D	20[-]4220631-4249074	48	0.827054	0.366181	64	0.974201	0.435842	52	0.956345	0.416976	27	0.389461	0.178501	15	0.295826	0.131419	8	0.175653	0.077371
ENSG00000188820	FAM26F	6[+]116461370-116463779	0	0.0	0.0	0	0.0	0.0	0	0.0	0.0	0	0.0	0.0	0	0.0	0.0	0	0.0	0.0
ENSG00000174137	FAM53A	4[-]1617915-1684302	125	3.777937	1.672697	135	3.187807	1.426174	126	2.872769	1.252557	113	2.387447	1.094234	69	2.055925	0.913332	83	3.811135	1.678717
ENSG00000178235	SLITRK1	13[-]83877205-83882393	0	0.0	0.0	0	0.0	0.0	0	0.0	0.0	0	0.0	0.0	0	0.0	0.0	0	0.0	0.0
ENSG00000215148	PRSS41	16[+]2798485-2805302	12	0.497423	0.220236	10	0.356785	0.15962	10	0.407884	0.177841	2	0.070841	0.032469	2	0.099639	0.044264	9	0.460821	0.202981
ENSG00000249693	THEGL	4[+]56530609-56603507	0	0.0	0.0	0	0.0	0.0	0	0.0	0.0	0	0.0	0.0	0	0.0	0.0	0	0.0	0.0
ENSG00000196535	MYO18A	17[-]29071124-29180412	5455	33.226288	14.711072	5656	32.011581	14.321468	4897	31.919725	13.917324	6470	32.451847	14.873587	5545	39.691277	17.632597	4937	41.65028	18.345984
ENSG00000163818	LZTFL1	3[-]45823316-45916042	551	8.719878	3.860761	665	8.605221	3.849838	542	8.64471	3.769181	760	9.752861	4.470009	520	9.221461	4.096575	469	7.96812	3.509772
ENSG00000163815	CLEC3B	3[+]45026183-45036071	16	0.77225	0.341917	17	0.752734	0.336761	13	0.683913	0.298193	8	0.336449	0.154204	0	0.0	0.0	8	0.437834	0.192856
ENSG00000168334	XIRP1	3[-]39183210-39192596	6	0.04441	0.019663	0	0.0	0.0	0	0.0	0.0	0	0.0	0.0	0	0.0	0.0	0	0.0	0.0
ENSG00000163817	SLC6A20	3[-]45755450-45796535	0	0.0	0.0	1	0.005556	0.002486	0	0.0	0.0	0	0.0	0.0	2	0.013873	0.006163	0	0.0	0.0
ENSG00000089558	KCNH4	17[-]42156891-42181278	7	0.08329	0.036877	6	0.061865	0.027678	8	0.097648	0.042576	14	0.140403	0.064351	14	0.198638	0.088244	4	0.063223	0.027848
ENSG00000163811	WDR43	2[+]28894643-28948222	5931	129.083694	57.152321	7046	102.150826	45.700642	5252	90.841927	39.608002	7124	106.396126	48.764313	5241	118.561806	52.670326	4807	95.061073	41.8722
ENSG00000163810	TGM4	3[+]44874611-44914990	6	0.084677	0.037491	0	0.0	0.0	11	0.1583	0.06902	17	0.203794	0.093404	3	0.049717	0.022086	0	0.0	0.0
ENSG00000168333	C8orf22	8[+]49054311-49076090	0	0.0	0.0	0	0.0	0.0	0	0.0	0.0	0	0.0	0.0	0	0.0	0.0	0	0.0	0.0
ENSG00000163812	ZDHHC3	3[-]44915257-44976185	2972	56.08189	24.830481	2961	50.432823	22.562836	2584	54.534096	23.777422	2711	44.85759	20.559486	2384	52.154579	23.169338	1911	47.379944	20.869768
ENSG00000105428	ZNRF4	19[+]5455431-5456856	0	0.0	0.0	0	0.0	0.0	0	0.0	0.0	0	0.0	0.0	0	0.0	0.0	0	0.0	0.0
ENSG00000105429	MEGF8	19[+]42325609-42378769	2262	10.337091	4.576788	2314	9.20438	4.117892	1853	9.245131	4.030971	2053	7.981082	3.657953	1425	7.710011	3.425123	1501	8.971753	3.951849
ENSG00000230549	USP17L1	8[+]7332387-7333979	0	0.0	0.0	0	0.0	0.0	0	0.0	0.0	0	0.0	0.0	0	0.0	0.0	1	0.023337	0.010279
ENSG00000146830	GIGYF1	7[-]100679507-100689448	3545	26.052465	11.534833	4110	26.344406	11.786064	3304	25.577065	11.151861	5073	31.742289	14.548377	3563	30.741901	13.656892	3526	33.575294	14.789138
ENSG00000106443	PHF14	7[+]10973872-11169630	3461	43.887703	19.431458	3971	44.721497	20.007679	3174	46.060787	20.082972	3418	41.016357	18.798943	2506	41.01894	18.222403	2283	42.13628	18.560055
ENSG00000214814	FER1L6	8[+]123851987-124120061	0	0.0	0.0	0	0.0	0.0	0	0.0	0.0	0	0.0	0.0	2	0.018558	0.008244	0	0.0	0.0
ENSG00000157637	SLC38A10	17[-]81245000-81295547	6045	91.138275	40.351833	7132	92.108505	41.207867	6034	94.48111	41.194729	5729	75.873383	34.774891	4501	84.840683	37.68993	4471	91.538567	40.320618
ENSG00000178234	GALNT11	7[+]152025693-152122347	1325	28.156889	12.466576	1529	29.11964	13.027659	1388	35.540825	15.496161	2090	36.751343	16.844166	1708	43.047184	19.123436	1588	39.708378	17.490622
ENSG00000187191	DAZ3	Y[-]24763069-24813492	0	0.0	0.0	0	0.0	0.0	0	0.0	0.0	0	0.0	0.0	0	0.0	0.0	0	0.0	0.0
ENSG00000125304	TM9SF2	13[+]99501417-99564006	11993	168.006653	74.38562	14209	173.616516	77.673248	11391	168.087769	73.287971	13464	160.590637	73.603172	9583	157.638351	70.029823	8959	162.629776	71.634651
ENSG00000167916	KRT24	17[-]40697991-40703750	0	0.0	0.0	0	0.0	0.0	0	0.0	0.0	0	0.0	0.0	0	0.0	0.0	0	0.0	0.0
ENSG00000105426	PTPRS	19[-]5206368-5293252	303	2.41691	1.070097	322	2.244701	1.004243	292	2.323953	1.013267	152	1.123676	0.515012	160	1.417383	0.629663	106	1.034601	0.455718
ENSG00000105427	CNFN	19[-]42387019-42390287	17	1.55115	0.686778	14	1.115281	0.498959	14	1.29369	0.564062	19	1.480531	0.678569	14	1.438555	0.639069	8	0.86403	0.380585
ENSG00000094755	GABRP	5[+]170763350-170814047	0	0.0	0.0	0	0.0	0.0	0	0.0	0.0	0	0.0	0.0	0	0.0	0.0	0	0.0	0.0
ENSG00000188828	GLRA4	X[-]103707224-103728655	0	0.0	0.0	0	0.0	0.0	0	0.0	0.0	0	0.0	0.0	0	0.0	0.0	0	0.0	0.0
ENSG00000198791	CNOT7	8[-]17224964-17246878	3584	37.384914	16.55232	4474	38.027534	17.012907	3399	34.934586	15.231835	4251	38.13158	17.476768	2565	40.058002	17.795513	2365	38.529034	16.971146
ENSG00000112303	VNN2	6[-]132743870-132763459	0	0.0	0.0	0	0.0	0.0	2	0.047561	0.020737	0	0.0	0.0	2	0.053018	0.023553	0	0.0	0.0
ENSG00000143924	EML4	2[+]42169350-42332548	5307	47.613029	21.08086	5965	46.956799	21.007719	4967	45.942059	20.031204	5110	39.371868	18.045225	4465	47.266609	20.997887	3801	48.357292	21.300266
ENSG00000198792	TMEM184B	22[-]38219291-38273034	1812	24.788134	10.975045	3150	37.116547	16.605347	2947	42.883572	18.697672	1682	19.477612	8.927135	1603	30.761513	13.665605	1624	29.273867	12.894461
ENSG00000114248	LRRC31	3[-]169839179-169869930	13	0.242867	0.10753	7	0.115401	0.051629	9	0.171251	0.074667	0	0.0	0.0	0	0.0	0.0	0	0.0	0.0
ENSG00000091986	CCDC80	3[-]112596794-112641300	77	0.295419	0.130798	71	0.855186	0.382596	52	0.324389	0.141437	49	0.526307	0.241221	45	0.481351	0.213837	23	0.188664	0.083102
ENSG00000039987	BEST2	19[+]12751702-12758458	12	0.255639	0.113185	19	0.390612	0.174753	14	0.304865	0.132924	8	0.132082	0.060537	8	0.248326	0.110317	5	0.163548	0.072039
ENSG00000171453	POLR1C	6[+]43509702-43529585	1842	66.908432	29.623974	2170	69.212471	30.964546	1938	74.451515	32.46162	2586	80.583443	36.933643	1861	79.644737	35.381664	1684	78.948433	34.774956
ENSG00000046604	DSG2	18[+]31498043-31549008	6420	53.327702	23.611053	7131	51.725021	23.140944	6170	53.677555	23.403961	5511	39.579098	18.140205	4008	38.867329	17.266562	3724	39.894882	17.572771
ENSG00000197958	RPL12	9[-]127447674-127451405	51673	3952.324951	1749.907593	62285	4154.873047	1858.823486	47923	3859.918945	1682.963867	59919	3901.224854	1788.040283	41015	3686.144531	1637.546021	40038	3968.114502	1747.862305
ENSG00000177889	UBE2N	12[-]93405690-93442262	3898	46.551765	20.610979	4496	48.110928	21.524057	3505	43.064148	18.776407	4816	46.75668	21.429892	3478	52.826294	23.467743	3355	53.76252	23.681143
ENSG00000177888	ZBTB41	1[-]197153680-197200542	641	3.614382	1.600282	866	4.26458	1.907905	504	2.993558	1.305222	583	2.801667	1.284082	313	2.072999	0.920916	336	2.456412	1.081992
ENSG00000232040	ZBED9	6[-]28571630-28587335	308	3.019391	1.336847	452	3.865298	1.729272	296	3.056735	1.332767	197	1.639726	0.751532	105	1.202522	0.534213	123	1.552045	0.68364
ENSG00000283988	AC233724.19	5[-]17593798-17594394	0	0.0	0.0	0	0.0	0.0	0	0.0	0.0	0	0.0	0.0	1	0.013436	0.005969	0	0.0	0.0
ENSG00000177885	GRB2	17[-]75318076-75405709	2866	43.55685	19.284971	3331	44.149403	19.751732	2865	46.018612	20.064581	5366	68.829147	31.54632	2450	43.822357	19.4678	2797	54.581673	24.041964
ENSG00000119760	SUPT7L	2[-]27650812-27663840	1880	25.595394	11.332463	2234	26.232843	11.736154	2199	32.654366	14.237636	2135	24.448872	11.2056	1745	26.910843	11.95497	1579	27.660294	12.183719
ENSG00000065883	CDK13	7[+]39950037-40097134	3201	28.982765	12.832234	3623	28.517876	12.758439	2985	28.679787	12.50468	3032	23.201979	10.634115	2526	26.952084	11.97329	2146	25.205679	11.102517
ENSG00000024526	DEPDC1	1[-]68474152-68497221	1368	15.525656	6.874046	1624	15.166348	6.785181	1075	11.794697	5.142608	1992	19.217222	8.807789	1255	17.916498	7.95929	1160	18.225204	8.02778
ENSG00000019995	ZRANB1	10[+]124942123-124988189	1089	9.150087	4.051238	1086	7.963297	3.562652	981	8.687255	3.787731	918	6.567863	3.010235	749	7.394736	3.285064	686	7.468314	3.289619
ENSG00000166523	CLEC4E	12[-]8533305-8540963	0	0.0	0.0	0	0.0	0.0	0	0.0	0.0	0	0.0	0.0	0	0.0	0.0	0	0.0	0.0
ENSG00000197779	ZNF81	X[+]47836902-48002561	1170	10.200582	4.516348	1344	9.314896	4.167335	1023	8.253092	3.598432	807	6.209588	2.846028	603	6.192691	2.751064	569	6.437658	2.835639
ENSG00000156931	VPS8	3[+]184812143-185052614	3106	38.68734	17.128973	3278	36.412407	16.290327	2713	32.257877	14.064762	2337	23.498217	10.769888	1771	24.273422	10.783313	1795	29.187475	12.856407
ENSG00000019991	HGF	7[-]81699006-81770438	0	0.0	0.0	2	0.013581	0.006076	0	0.0	0.0	0	0.0	0.0	0	0.0	0.0	0	0.0	0.0
ENSG00000162747	FCGR3B	1[-]161623196-161631963	0	0.0	0.0	0	0.0	0.0	0	0.0	0.0	0	0.0	0.0	2	0.047083	0.020916	0	0.0	0.0
ENSG00000176605	C14orf177	14[+]98711613-98717761	0	0.0	0.0	0	0.0	0.0	0	0.0	0.0	0	0.0	0.0	0	0.0	0.0	0	0.0	0.0
ENSG00000157322	CLEC18A	16[+]69950705-69964347	46	1.022014	0.452501	62	1.190198	0.532475	51	1.306452	0.569626	9	0.163123	0.074764	5	0.126347	0.056129	8	0.210182	0.09258
ENSG00000167094	TTC16	9[+]127716066-127731600	0	0.0	0.0	2	0.028695	0.012838	2	0.034656	0.01511	0	0.0	0.0	0	0.0	0.0	0	0.0	0.0
ENSG00000105392	CRX	19[+]47819779-47843330	0	0.0	0.0	0	0.0	0.0	0	0.0	0.0	0	0.0	0.0	0	0.0	0.0	0	0.0	0.0
ENSG00000105393	BABAM1	19[+]17267350-17281249	1203	52.470348	23.231455	1507	57.765141	25.843195	1432	69.431198	30.272707	1968	72.990585	33.453621	1604	86.686417	38.509888	1434	82.900894	36.515923
ENSG00000173611	SCAI	9[-]124942608-125143496	631	3.488651	1.544614	793	4.018188	1.797673	650	3.699967	1.613223	234	4.191815	1.921226	161	3.211913	1.426872	546	4.494774	1.979844
ENSG00000147509	RGS20	8[+]53851808-53959303	2	0.045451	0.020124	6	0.108594	0.048583	6	0.122537	0.053428	0	0.0	0.0	2	0.037552	0.016682	2	0.058504	0.02577
ENSG00000105397	TYK2	19[-]10350529-10380676	2060	34.979652	15.487381	2526	36.299152	16.239656	2068	37.691002	16.433661	3693	51.315269	23.51922	2965	47.740974	21.20862	2844	64.200455	28.278816
ENSG00000147059	SPIN2A	X[-]57134530-57137625	52	1.359715	0.602019	36	0.920419	0.411781	52	1.43666	0.626398	120	2.342065	1.073434	47	1.246765	0.553868	27	0.847916	0.373487
ENSG00000135778	NTPCR	1[+]232950624-232983882	833	9.13759	4.045704	905	9.089869	4.066661	724	8.391891	3.658949	1092	8.116437	3.71999	637	8.039448	3.571474	683	7.867591	3.465492
ENSG00000135953	MFSD9	2[-]102715840-102736888	450	7.572492	3.352751	919	11.686481	5.228343	810	11.668583	5.087621	920	12.738653	5.83848	708	13.144673	5.839437	637	12.339448	5.435241
ENSG00000135776	ABCB10	1[-]229516582-229558695	949	11.79241	5.221137	1150	12.470301	5.579012	841	11.012162	4.801414	1770	18.741528	8.589766	1224	17.873844	7.940341	1217	19.60343	8.634857
ENSG00000135775	COG2	1[+]230642492-230693982	2032	34.253231	15.165755	2271	33.313931	14.904118	2012	35.708294	15.56918	2357	33.797005	15.490111	1698	33.5839	14.919434	1443	31.456818	13.855999
ENSG00000139428	MMAB	12[-]109553737-109573874	1538	20.623295	9.131046	1828	33.535507	15.003248	1499	25.860046	11.275244	2390	35.794754	16.405737	1504	27.844299	12.369652	1716	49.271114	21.702784
ENSG00000135773	CAPN9	1[+]230747384-230802003	227	4.549867	2.014472	268	4.705841	2.105317	240	5.047112	2.200592	103	1.708421	0.783017	75	1.766448	0.784733	68	1.772825	0.780888
ENSG00000135956	TMEM127	2[-]96248516-96265994	2831	34.488506	15.269925	3309	35.409416	15.841603	2707	34.528511	15.054781	2539	27.166578	12.451201	2056	31.986012	14.20958	1859	33.27599	14.657302
ENSG00000180329	CCDC43	17[-]44673069-44689779	1015	23.605137	10.451268	1199	24.08744	10.776335	913	22.127611	9.647863	1127	22.283895	10.213332	1504	40.669983	18.067381	822	24.977812	11.002148
ENSG00000274322	AL136531.2	20[-]1318373-1393096	20	1.656997	0.733642	254	18.63061	8.335036	14	1.1722	0.511091	29	2.065839	0.946832	16	1.526304	0.678051	9	0.891481	0.392677
ENSG00000108924	HLF	17[+]55265012-55325065	4	0.03448	0.015266	0	0.0	0.0	2	0.01816	0.007918	0	0.0	0.0	2	0.020244	0.008993	2	0.02234	0.00984
ENSG00000197774	EME2	16[+]1773207-1781708	842	11.651955	5.158949	936	10.757521	4.812741	862	14.048268	6.125188	669	8.642012	3.960875	499	7.935894	3.52547	537	10.275981	4.526331
ENSG00000101197	BIRC7	20[+]63235883-63240507	3	0.096905	0.042905	7	0.198641	0.088869	2	0.041276	0.017997	2	0.051531	0.023618	6	0.240785	0.106967	0	0.0	0.0
ENSG00000157326	DHRS4	14[+]23953586-23969279	670	27.32431	12.097948	710	23.979658	10.728113	676	28.271446	12.326638	1151	38.372368	17.58713	804	38.409828	17.063318	716	36.896	16.251835
ENSG00000132749	TESMIN	11[-]68707440-68751564	489	8.031464	3.555963	635	8.583971	3.840331	593	9.602678	4.186865	360	9.045464	4.145788	298	5.826945	2.588583	321	7.185669	3.165121
ENSG00000149548	CCDC15	11[+]124954121-125041489	159	1.949341	0.863079	177	1.893454	0.847101	133	1.697614	0.740177	183	1.913936	0.87721	205	2.953393	1.312026	135	2.151774	0.947807
ENSG00000165646	SLC18A2	10[+]117241093-117279430	13	0.158334	0.070103	11	0.112844	0.050484	8	0.099728	0.043482	5	0.046934	0.021511	7	0.089574	0.039793	8	0.125007	0.055063
ENSG00000283980	AC018761.5	19[+]12687998-12688422	10	1.026041	0.454284	5	0.451378	0.201939	13	1.460024	0.636585	7	0.661589	0.303225	10	1.296068	0.57577	8	1.127411	0.496598
ENSG00000003056	M6PR	12[-]8940363-8949955	2387	58.279369	25.803425	2208	43.468273	19.447006	4761	114.346863	49.8564	5856	116.541321	53.414143	3009	137.346924	61.015491	3267	89.602333	39.467751
ENSG00000132744	ACY3	11[-]67642555-67650659	83	3.460895	1.532325	76	2.632645	1.177803	66	2.549358	1.111546	86	2.878514	1.319303	64	2.777706	1.233978	54	2.573254	1.133459
ENSG00000146670	CDCA5	11[-]65066300-65084151	3457	66.838615	29.593063	4109	72.818207	32.577694	3551	72.11795	31.444159	6969	114.627182	52.536842	5298	119.737007	53.192402	4614	113.536278	50.010101
ENSG00000165643	SOHLH1	9[-]135693407-135699528	0	0.0	0.0	0	0.0	0.0	0	0.0	0.0	0	0.0	0.0	2	0.056514	0.025106	0	0.0	0.0
ENSG00000149541	B3GAT3	11[-]62615296-62622175	2468	75.178345	33.285511	2621	69.032593	30.884075	2597	82.396484	35.925705	3410	83.78215	38.3997	2498	96.892738	43.04398	2167	86.318344	38.021233
ENSG00000132740	IGHMBP2	11[+]68903842-68940599	1503	18.984016	8.405249	1496	16.913921	7.567017	1478	19.661442	8.572588	2392	25.933037	11.885835	1846	27.506752	12.219699	1615	26.709295	11.764825
ENSG00000186469	GNG2	14[+]51826195-51979342	503	9.518219	4.21423	615	10.547485	4.718775	468	9.593046	4.182665	507	8.351928	3.827921	367	8.520665	3.785251	304	7.95383	3.503478
ENSG00000153029	MR1	1[+]181033425-181061938	609	4.580178	2.027892	681	4.914003	2.198446	675	5.332703	2.325113	321	2.70717	1.240772	332	5.138232	2.282627	270	3.140002	1.383098
ENSG00000177084	POLE	12[-]132623762-132687359	4971	31.510233	13.951281	5177	29.055407	12.998921	4424	29.989948	13.075923	8863	47.042583	21.56093	7328	53.764629	23.884592	6707	54.94846	24.203524
ENSG00000075420	FNDC3B	3[+]172039628-172401665	1453	13.817583	6.11779	1510	12.502055	5.593219	1332	14.029629	6.117061	886	7.831494	3.589392	715	9.100379	4.042785	637	8.612892	3.79378
ENSG00000177082	WDR73	15[-]84639281-84654335	1775	21.976618	9.730235	2220	24.437078	10.932755	1737	22.227188	9.69128	2152	26.662266	12.22006	1559	25.284311	11.232394	1481	28.310802	12.470252
ENSG00000148225	WDR31	9[-]113313222-113340298	62	0.593143	0.262616	60	0.578251	0.2587	59	0.600093	0.261647	27	0.2714	0.12439	24	0.265669	0.118022	28	0.726693	0.320092
ENSG00000186468	RPS23	5[-]82273358-82278577	66673	1072.312378	474.770599	86384	1241.192139	555.289429	58893	979.243347	426.960052	73577	1043.015015	478.042908	37817	724.642822	321.917938	37630	793.508606	349.522125
ENSG00000237172	B3GNT9	16[-]67148105-67151214	755	12.38306	5.482649	802	11.459658	5.126867	877	15.148629	6.604956	611	8.527852	3.908553	519	9.99402	4.43978	443	9.407518	4.143794
ENSG00000283703	VSIG10L2	11[+]125946056-125955937	4	0.076824	0.034014	10	0.167984	0.075153	6	0.125878	0.054884	0	0.0	0.0	0	0.0	0.0	5	0.11388	0.050162
ENSG00000283706	PRSS50	3[-]46712115-46717907	0	0.0	0.0	0	0.0	0.0	0	0.0	0.0	0	0.0	0.0	0	0.0	0.0	0	0.0	0.0
ENSG00000163762	TM4SF18	3[-]149318498-149334414	6	0.074477	0.032975	4	0.039119	0.017501	2	0.026151	0.011402	4	0.042275	0.019376	6	0.087359	0.038808	4	0.064232	0.028293
ENSG00000180772	AGTR2	X[+]116170722-116174972	0	0.0	0.0	0	0.0	0.0	0	0.0	0.0	0	0.0	0.0	0	0.0	0.0	0	0.0	0.0
ENSG00000167861	HID1	17[-]74950744-74972771	884	14.915006	6.603678	1048	13.559852	6.06646	819	14.380907	6.270222	534	7.541889	3.456658	527	9.43496	4.191421	432	8.587575	3.782628
ENSG00000167862	MRPL58	17[+]75012670-75021261	2202	122.140793	54.078323	3018	144.184586	64.505859	2416	139.903992	60.999561	4702	219.017395	100.38179	2975	191.526047	85.084229	2794	198.993454	87.652008
ENSG00000167863	ATP5H	17[-]75038863-75046985	4450	356.778259	157.965012	5412	378.455658	169.314972	3666	309.707336	135.035538	6252	426.749603	195.591263	3560	335.267395	148.940399	3832	397.981934	175.301819
ENSG00000051382	PIK3CB	3[-]138652699-138834938	1965	32.301422	14.301584	2071	27.729202	12.4056	1810	27.924095	12.17519	1985	30.590008	14.020255	1596	32.061047	14.242914	1468	37.626591	16.573643
ENSG00000187026	KRTAP21-2	21[-]30746794-30747233	0	0.0	0.0	0	0.0	0.0	0	0.0	0.0	0	0.0	0.0	0	0.0	0.0	0	0.0	0.0
ENSG00000146476	ARMT1	6[+]151452258-151470101	631	12.331301	5.459733	907	15.088504	6.750355	540	10.905942	4.755102	856	13.957767	6.397235	456	10.29378	4.572946	428	11.147805	4.91035
ENSG00000187024	PTRH1	9[-]127713493-127724873	267	12.615268	5.58546	395	13.564842	6.068693	288	13.12938	5.724544	779	41.022404	18.801714	383	25.38892	11.278865	428	24.978176	11.002308
ENSG00000142039	CCDC97	19[+]41310189-41324883	1995	32.370495	14.332166	1967	28.191774	12.612546	1853	31.207581	13.606822	2264	30.118757	13.804267	1700	32.827705	14.583499	1652	34.058212	15.001853
ENSG00000141279	NPEPPS	17[+]47522942-47623276	4982	62.10424	27.496901	5501	59.037991	26.412647	4669	62.641167	27.312185	5875	62.435593	28.615976	4330	69.456612	30.855656	4053	65.887794	29.022047
ENSG00000138758	SEPT11	4[+]76949703-77040384	5208	47.801739	21.164412	5781	47.012146	21.032478	4515	56.348206	24.568388	5885	45.955421	21.062653	5018	53.992031	23.985613	3921	62.764187	27.64617
ENSG00000187021	PNLIPRP1	10[+]116590425-116609175	2	0.058286	0.025807	2	0.039569	0.017703	0	0.0	0.0	0	0.0	0.0	0	0.0	0.0	0	0.0	0.0
ENSG00000162148	PPP1R32	11[+]61481120-61490931	45	1.407081	0.622991	63	2.689329	1.203163	70	3.026351	1.31952	63	2.613561	1.197868	48	2.110523	0.937586	51	3.522804	1.551714
ENSG00000184276	DEFB108B	11[+]71833200-71837562	0	0.0	0.0	0	0.0	0.0	0	0.0	0.0	0	0.0	0.0	0	0.0	0.0	0	0.0	0.0
ENSG00000166199	ALKBH3	11[+]43880811-43920266	730	28.266132	12.514943	697	24.02022	10.746261	658	26.708103	11.645004	1411	43.803589	20.07641	718	32.70179	14.527559	550	28.535467	12.569214
ENSG00000188629	ZNF177	19[+]9363020-9382617	4	0.323131	0.143067	13	0.541191	0.24212	13	0.341112	0.148729	1	0.018896	0.008661	12	0.32575	0.144712	0	0.0	0.0
ENSG00000180035	ZNF48	16[+]30378312-30400108	602	8.882293	3.932671	886	11.881641	5.315656	228	4.158772	1.813267	1102	13.637975	6.250665	434	8.782949	3.901769	523	10.425204	4.592061
ENSG00000184277	TM2D3	15[-]101632977-101652391	1133	37.241486	16.488815	967	27.746582	12.413375	1066	32.02013	13.961102	1312	37.498615	17.186661	783	30.924618	13.738065	722	30.448219	13.411736
ENSG00000165282	PIGO	9[-]35088688-35096601	1437	18.712599	8.285077	1472	16.357597	7.318126	1475	19.998476	8.719539	2325	26.054874	11.941677	1987	30.814089	13.688963	1780	30.321917	13.356101
ENSG00000166192	SENP8	15[+]72114258-72143688	166	1.850552	0.819339	216	2.210733	0.989046	173	2.147405	0.93629	168	1.818443	0.833443	172	2.294017	1.019102	121	1.746026	0.769084
ENSG00000188626	GOLGA8M	15[-]28701954-28712323	1	0.010932	0.00484	10	0.212183	0.094927	0	0.0	0.0	4	0.083907	0.038457	1	0.017813	0.007914	3	0.086136	0.037941
ENSG00000162144	CYB561A3	11[-]61348745-61362299	2059	45.063911	19.952227	1514	31.886475	14.265497	2186	49.23439	21.466694	2380	45.289555	20.757467	1501	33.369785	14.824314	1234	33.741043	14.862147
ENSG00000204296	C6orf10	6[-]32288526-32371912	0	0.0	0.0	0	0.0	0.0	0	0.0	0.0	0	0.0	0.0	0	0.0	0.0	0	0.0	0.0
ENSG00000236170	IGHD1-1	14[-]105919502-105919518	0	0.0	0.0	0	0.0	0.0	0	0.0	0.0	0	0.0	0.0	0	0.0	0.0	0	0.0	0.0
ENSG00000233412	OR5H15	3[+]98168700-98169733	0	0.0	0.0	0	0.0	0.0	0	0.0	0.0	0	0.0	0.0	0	0.0	0.0	0	0.0	0.0
ENSG00000245848	CEBPA	19[-]33299934-33302564	643	11.689183	5.175432	817	12.948587	5.79299	637	12.184099	5.312391	340	5.250461	2.406433	199	4.236497	1.882037	180	4.22998	1.863208
ENSG00000138759	FRAS1	4[+]78057570-78544269	5843	20.99292	9.294699	6193	19.691525	8.809671	5270	19.002213	8.285157	2498	8.347986	3.826115	2083	9.277981	4.121684	1993	9.51606	4.191604
ENSG00000185774	KCNIP4	4[-]20728616-21948799	87	1.912503	0.846769	151	2.973393	1.330248	91	2.385813	1.040238	147	2.765186	1.267362	106	2.740686	1.217532	97	2.778534	1.22388
ENSG00000196743	GM2A	5[+]151212150-151270440	434	6.17782	2.735254	477	5.681033	2.541603	403	6.547861	2.854934	512	5.900819	2.70451	349	5.391634	2.395199	356	5.962324	2.626266
ENSG00000165424	ZCCHC24	10[-]79382325-79445627	1077	10.438271	4.621586	1179	10.026805	4.485832	1087	11.101284	4.840272	898	7.449091	3.414127	697	7.960351	3.536335	692	8.720115	3.841008
ENSG00000251322	SHANK3	22[+]50674642-50733210	165	1.154364	0.511099	199	1.171512	0.524116	152	1.082129	0.471819	105	0.602646	0.276209	81	0.642337	0.285354	65	0.566814	0.249669
ENSG00000090054	SPTLC1	9[-]92031999-92115383	4111	108.726265	48.138988	4774	110.713509	49.531445	3658	101.598755	44.298088	4123	92.586197	42.434841	3291	102.966408	45.742172	3123	107.974014	47.560047
ENSG00000101096	NFATC2	20[-]51386957-51562831	368	2.517117	1.114464	490	2.727645	1.220304	401	2.704244	1.179078	132	0.712938	0.326759	102	0.758909	0.337141	99	0.814794	0.358898
ENSG00000136859	ANGPTL2	9[-]127087332-127122883	155	1.996933	0.88415	136	1.521213	0.680566	132	1.78534	0.778426	68	0.742172	0.340158	39	0.582014	0.258556	73	1.22046	0.537584
ENSG00000165283	STOML2	9[-]35099776-35103195	6483	248.76001	110.139488	8147	268.336914	120.049629	7242	288.110016	125.618896	10472	336.815765	154.37207	6210	281.444427	125.029884	6639	325.299774	143.287018
ENSG00000174697	LEP	7[+]128241284-128257628	0	0.0	0.0	0	0.0	0.0	0	0.0	0.0	0	0.0	0.0	0	0.0	0.0	0	0.0	0.0
ENSG00000204520	MICA	6[+]31399784-31415315	898	27.686932	12.2585	1129	28.837025	12.901222	876	27.057457	11.797326	1021	26.079622	11.95302	813	32.25808	14.330447	816	31.997793	14.094286
ENSG00000164080	RAD54L2	3[+]51541580-51668667	2578	12.633651	5.593599	2198	9.395437	4.203368	2617	13.511893	5.891323	1833	7.646886	3.504781	2022	11.637708	5.169978	1864	11.83551	5.213268
ENSG00000101098	RIMS4	20[-]44751808-44810338	2	0.016971	0.007514	0	0.0	0.0	1	0.008261	0.003602	0	0.0	0.0	0	0.0	0.0	0	0.0	0.0
ENSG00000196296	ATP2A1	16[+]28878405-28904509	143	5.056435	2.238757	167	5.583205	2.497836	167	7.757584	3.382385	164	5.237025	2.400275	113	4.577611	2.033574	121	3.642213	1.60431
ENSG00000214360	EFCAB9	5[+]172194172-172203452	4	0.270631	0.119823	0	0.0	0.0	0	0.0	0.0	0	0.0	0.0	0	0.0	0.0	0	0.0	0.0
ENSG00000213401	MAGEA12	X[+]152733779-152737669	2	0.054123	0.023963	0	0.0	0.0	2	0.057203	0.024941	2	0.046236	0.021191	0	0.0	0.0	0	0.0	0.0
ENSG00000213402	PTPRCAP	11[-]67435510-67438067	0	0.0	0.0	0	0.0	0.0	0	0.0	0.0	0	0.0	0.0	0	0.0	0.0	0	0.0	0.0
ENSG00000205457	TP53TG3C	16[+]33193659-33196858	3	0.049328	0.02184	2	0.037151	0.016621	2	0.051105	0.022282	1	0.010032	0.004598	1	0.013836	0.006147	1	0.019785	0.008715
ENSG00000196747	HIST1H2AI	6[+]27808199-27808701	14	1.321947	0.585297	30	2.422889	1.083961	16	1.542059	0.672353	11	0.850905	0.389994	7	0.756807	0.336207	6	0.702941	0.309629
ENSG00000214367	HAUS3	4[-]2227464-2242164	844	9.89932	4.382963	952	12.660816	5.664246	793	11.606112	5.060382	1156	12.602162	5.775923	878	11.908917	5.29046	724	13.359427	5.884518
ENSG00000130844	ZNF331	19[+]53521024-53580269	0	0.0	0.0	0	0.0	0.0	0	0.0	0.0	0	0.0	0.0	0	0.0	0.0	2	0.024577	0.010826
ENSG00000178287	SPAG11A	8[+]7847876-7868867	0	0.0	0.0	0	0.0	0.0	0	0.0	0.0	0	0.0	0.0	0	0.0	0.0	0	0.0	0.0
ENSG00000275183	LENG9	19[-]54461796-54463711	353	8.812672	3.901845	392	8.525517	3.814179	409	10.748595	4.686497	275	5.842892	2.67796	168	4.909039	2.180809	175	5.654216	2.490551
ENSG00000080345	RIF1	2[+]151409883-151508013	3410	15.913063	7.045573	4384	16.764078	7.499979	1696	9.420717	4.107529	5229	19.718658	9.037611	3397	18.201725	8.085999	3155	18.468906	8.135125
ENSG00000135722	FBXL8	16[+]67159931-67164570	418	20.868059	9.239416	549	23.609373	10.562454	466	25.003899	10.901954	553	20.776731	9.522556	460	23.58584	10.477859	325	19.265884	8.486176
ENSG00000135723	FHOD1	16[-]67229389-67247658	3279	48.023415	21.262558	3613	46.345421	20.734196	3199	52.906643	23.067833	4730	57.552872	26.378088	3886	62.74683	27.874878	3621	64.261009	28.305487
ENSG00000258405	ZNF578	19[+]52453576-52512154	0	0.0	0.0	0	0.0	0.0	3	0.061096	0.026639	0	0.0	0.0	0	0.0	0.0	0	0.0	0.0
ENSG00000074660	SCARF1	17[-]1633858-1645747	55	0.83887	0.371413	60	0.723804	0.323818	55	0.79313	0.345813	38	0.44273	0.202915	15	0.23885	0.106108	17	0.291184	0.12826
ENSG00000271741	AC114490.2	1[-]34981533-35031741	106	1.639144	0.725737	83	1.11712	0.499781	36	0.573525	0.250063	28	0.358793	0.164445	6	0.103954	0.046181	91	1.815988	0.7999
ENSG00000196748	CLPSL2	6[+]35776615-35779552	3	0.204545	0.090563	2	0.171161	0.076575	0	0.0	0.0	0	0.0	0.0	2	0.196405	0.087252	2	0.225441	0.099302
ENSG00000118017	A4GNT	3[-]138123718-138132387	0	0.0	0.0	0	0.0	0.0	2	0.05688	0.0248	2	0.045668	0.020931	2	0.063407	0.028168	0	0.0	0.0
ENSG00000184911	DMRTC1B	X[+]72777009-72848802	2	0.041139	0.018215	3	0.06113	0.027349	0	0.0	0.0	0	0.0	0.0	0	0.0	0.0	0	0.0	0.0
ENSG00000254772	EEF1G	11[-]62559601-62573973	134479	4249.835938	1881.631836	149278	4114.601562	1840.806519	140301	4670.547852	2036.406372	136570	3674.722168	1684.227783	98603	3659.075195	1625.52063	90305	3698.074219	1628.916016
ENSG00000085741	WNT11	11[-]76186325-76210736	1712	68.191055	30.191864	1718	52.926289	23.67837	1466	55.31279	24.11694	1082	37.106457	17.006926	720	33.160339	14.731268	762	36.379482	16.024319
ENSG00000080511	RDH8	19[+]10013249-10022279	2	0.05576	0.024688	0	0.0	0.0	2	0.058737	0.02561	0	0.0	0.0	0	0.0	0.0	0	0.0	0.0
ENSG00000077312	SNRPA	19[+]40750637-40765389	2795	110.069824	48.733852	3364	118.471527	53.002262	3132	133.263397	58.104198	3227	113.394676	51.971947	2607	120.410492	53.491592	2617	134.021835	59.033516
[truncated: 18,264 more rows]
